# Supplementary material for: Machine Learning-Based Analysis of Magnetic Resonance Radiomics for the Classification of Gliosarcoma and Glioblastoma
Source: Front Oncol. 2021 Aug 20;11:699789. doi: 10.3389/fonc.2021.699789 (PMC8417735; doi:10.3389/fonc.2021.699789)
Supplement: Supplementary file 2 [file Table_2.xlsx]

## Sheet: Sheet1
SUPPLEMENTARY MATERIALS
S3: The features and the actual data
Supplementary Table 2: The clinic and radiomics features
name	Sex	Age	Localization	Necrosis	Edema	original_shape_Elongation	original_shape_Flatness	original_shape_LeastAxis	original_shape_MajorAxis	original_shape_Maximum2DDiameterColumn	original_shape_Maximum2DDiameterRow	original_shape_Maximum2DDiameterSlice	original_shape_Maximum3DDiameter	original_shape_MinorAxis	original_shape_Sphericity	original_shape_SurfaceArea	original_shape_SurfaceVolumeRatio	original_shape_Volume	original_firstorder_10Percentile	original_firstorder_90Percentile	original_firstorder_Energy	original_firstorder_Entropy	original_firstorder_InterquartileRange	original_firstorder_Kurtosis	original_firstorder_Maximum	original_firstorder_MeanAbsoluteDeviation	original_firstorder_Mean	original_firstorder_Median	original_firstorder_Minimum	original_firstorder_Range	original_firstorder_RobustMeanAbsoluteDeviation	original_firstorder_RootMeanSquared	original_firstorder_Skewness	original_firstorder_TotalEnergy	original_firstorder_Uniformity	original_firstorder_Variance	original_glcm_Autocorrelation	original_glcm_JointAverage	original_glcm_ClusterProminence	original_glcm_ClusterShade	original_glcm_ClusterTendency	original_glcm_Contrast	original_glcm_Correlation	original_glcm_DifferenceAverage	original_glcm_DifferenceEntropy	original_glcm_DifferenceVariance	original_glcm_JointEnergy	original_glcm_JointEntropy	original_glcm_Imc1
32_GBM	Male	59	Supratentorial	N	N	0.581594	0.434806	24.8994	57.2655	36.2491	58.9406	57.3149	62.1369	33.3053	0.711566	6752.79	0.215606	31320	61.4994	460.697	3.90963e+08	6.87271	212.289	2.69091	664.179	123.858	259.757	261.47	-119.315	783.494	86.9632	580.549	0.00349952	1.0556e+10	0.00990042	23709.9	6159.41	76.1009	2.22257e+07	-37466.6	2753.26	1283.7	0.363064	27.3088	6.06102	510.955	0.000657945	10.6437	-0.455654
94_GBM	Female	65	Supratentorial	N	N	0.880684	0.675341	42.033	62.2396	64.1327	71.1196	66.6108	72.1249	54.8134	0.760516	13638.7	0.137302	99333	72.2712	271.442	8.1416e+08	5.91678	111.388	3.04462	473.159	63.2929	163.96	154.75	-19.5298	492.688	45.7959	470.425	0.597353	2.19823e+10	0.0189156	6040.23	1435.24	36.3693	1.3769e+06	8618.36	697.763	248.195	0.47276	11.591	4.97192	111.506	0.000674774	10.9262	-0.14426
95_GBM	Male	57	Supratentorial	N	N	0.796112	0.690908	36.3844	52.6617	54.0833	62.426	48.8365	63.0714	41.9246	0.744006	9415.74	0.170779	55134	100.384	489.787	7.87074e+08	6.81665	213.981	2.34755	684.911	121.138	303.347	310.955	-41.8624	726.773	89.1011	620.84	-0.145735	2.1251e+10	0.00985236	21414.6	5504.42	71.3427	1.85903e+07	-45006.8	2641.34	983.028	0.458806	24.1376	5.94624	388.972	0.000410931	11.3738	-0.334661
100_GBM	Male	57	Supratentorial	Y	N	0.601961	0.5465	20.5916	37.6791	30	32.45	36.2491	40.3609	22.6813	0.717543	3000.99	0.31939	9396	114.954	193.328	7.1811e+07	4.64001	43.3865	3.20844	265.235	25.4349	153.126	151.039	63.3031	201.932	17.5941	454.261	0.302987	1.9389e+09	0.0477606	1030.24	411.12	19.9706	31611.1	383.12	97.44	48.7812	0.328458	5.49748	3.79871	17.996	0.00496813	7.92405	-0.254865
14_GBM	Male	63	Supratentorial	Y	N	0.81071	0.699009	29.7523	42.5635	46.669	38.1838	45.793	49.295	34.5067	0.730716	6153.24	0.217046	28350	151.904	321.802	2.93606e+08	5.72314	79.1744	4.1839	499.906	53.8194	223.785	214.789	-27.572	527.478	33.6166	528.796	0.128421	7.92736e+09	0.0249687	5274.23	2670.83	51.1055	1.34927e+06	-1276.67	573.037	336.88	0.260629	13.2416	5.1123	157.911	0.00132632	9.86578	-0.290436
18_GBM	Male	44	Infratentorial	Y	N	0.774346	0.691103	41.9342	60.6772	63.6396	66.0681	62.6418	66.1362	46.9852	0.637861	12282.3	0.188364	65205	53.8214	290.514	5.80841e+08	6.07919	122.215	2.58778	493.86	70.5009	182.665	186.154	-35.6442	529.504	50.3724	490.422	-0.0381846	1.56827e+10	0.0165884	7548.18	2302.04	45.6139	2.9932e+06	-7866.67	1109.69	224.175	0.66499	11.3466	4.90851	92.8315	0.0006536	10.8537	-0.225578
27_GBM	Female	53	Supratentorial	Y	N	0.944481	0.683218	26.6138	38.9536	45.6946	43.2666	39.1152	48.0937	36.7909	0.796813	5352.43	0.204369	26190	114.357	277.091	2.43111e+08	5.57272	80.6537	2.73228	377.867	49.3591	196.841	198.215	37.7619	340.105	34.6224	500.629	0.0844	6.56399e+09	0.0242151	3779.19	1104.67	32.076	575705	1094.8	441.392	138.697	0.521092	9.28417	4.56833	50.5306	0.00139879	9.72164	-0.243889
28_GBM	Male	28	Supratentorial	Y	N	0.73727	0.547726	27.2312	49.7169	46.5725	57.6281	48.4665	57.9396	36.6547	0.697069	6991.92	0.218532	31995	58.0737	289.965	2.84794e+08	6.09228	124.735	2.56143	424.495	70.8635	182.422	188.628	-48.5773	473.072	50.5925	490.237	-0.194121	7.68945e+09	0.0166191	7601.85	2347.87	46.8	2.53356e+06	-10077.7	981.338	351.172	0.475053	14.2945	5.18897	142.668	0.000847494	10.365	-0.310775
29_GBM	Male	50	Supratentorial	Y	N	0.937243	0.708228	24.0612	33.9738	37.9473	37.9473	36.1248	41.2432	31.8417	0.776198	4085.84	0.243292	16794	61.6982	308.327	1.49842e+08	6.05088	132.491	2.60834	460.118	75.2206	182.063	174.201	-33.9426	494.06	54.4651	490.82	0.338783	4.04574e+09	0.0173334	8519.73	1982.65	43.1221	2.44458e+06	4333.95	955.469	463.667	0.347359	16.0692	5.31559	199.482	0.00143562	9.56508	-0.418706
5_GBM	Female	62	Supratentorial	Y	N	0.68986	0.501022	9.07497	18.1129	17.4929	16.1555	10.8167	17.7482	12.4954	0.893376	696.019	0.47738	1458	103.945	267.251	1.37618e+07	4.7961	73.7592	2.88124	282.783	47.8454	201.37	215.889	43.2475	239.535	33.1036	504.824	-0.836376	3.71568e+08	0.0397805	3475.94	904.719	30.3182	301031	-3301.42	316.783	378.001	-0.0731263	15.5691	4.0642	122.269	0.0200336	5.69538	-0.776975
56_GBM	Male	55	Supratentorial	Y	N	0.772795	0.637875	46.0757	72.2332	82.9759	82.3772	68.4105	84.534	55.8215	0.638851	18051.5	0.155014	116451	52.381	225.088	8.8025e+08	5.68546	87.7385	2.77034	460.715	51.9199	147.13	150.596	-19.046	479.761	36.8979	451.766	-0.00411444	23766740125	0.0222494	4167.27	1213.68	33.295	833613	-1903.24	562.614	142.264	0.596659	9.02861	4.61388	59.692	0.000794314	10.6552	-0.134361
57_GBM	Male	70	Supratentorial	Y	N	0.450182	0.418737	19.0885	45.5859	46.5725	45.8912	21.8403	47.4342	20.5219	0.771477	3263.67	0.274719	11880	152.99	361.86	1.39409e+08	5.92337	108.274	2.75442	468.898	65.8007	257.012	259.018	35.6291	433.269	46.9413	562.885	-0.212752	3.76406e+09	0.0191322	6576.83	2053.84	44.8254	1.31031e+06	-4764.81	654.972	477.503	0.157931	17.0117	5.32957	181.94	0.00188803	9.1263	-0.460932
59_GBM	Male	44	Supratentorial	Y	N	0.842357	0.663314	26.2549	39.5814	44.2945	41.7852	37.5899	44.699	33.3417	0.830851	4897.59	0.200655	24408	-33.9853	290.688	1.81557e+08	6.51869	177.634	2.7647	558.296	101.471	130.443	128.753	-124.639	682.935	73.7893	448.148	0.268912	4.90203e+09	0.0123297	15556.2	2741.42	49.9496	8.54899e+06	8994.94	1815.53	832.169	0.369302	22.0493	5.76477	334.358	0.000856488	10.2752	-0.427073
7_GBM	Female	67	Supratentorial	Y	N	0.880824	0.790906	40.4688	51.1677	55.3173	61.7738	58.2495	64.3428	45.0697	0.751685	10001	0.163174	61290	125.414	299.164	5.94732e+08	5.77172	90.8672	2.95747	432.22	54.187	207.337	202.685	-24.189	456.409	38.001	511.856	0.192625	1.60578e+10	0.0213293	4606.25	2368.44	47.9509	765402	993.388	503.531	227.165	0.378229	11.6755	4.92956	88.4419	0.000790111	10.6028	-0.160778
75_GBM	Male	15	Supratentorial	Y	N	0.690883	0.604521	36.669	60.658	56.0446	68.4105	48.3735	69.455	41.9076	0.756699	10071.3	0.160989	62559	35.0364	300.615	5.05604e+08	6.17762	160.616	2.88903	538.525	86.9638	155.149	145.467	-18.9717	557.497	65.5666	467.135	0.677557	1.36513e+10	0.0164409	11054.1	1331.5	33.0687	5.25071e+06	33622.2	1343.26	392.851	0.545523	13.8856	5.21647	196.423	0.000866323	10.7369	-0.239253
92_GBM	Male	74	Supratentorial	Y	N	0.572306	0.529648	30.2205	57.0577	61.8466	53.1601	42.9535	63.1427	32.6545	0.710301	7425.43	0.206159	36018	96.6354	268.329	3.10373e+08	5.74814	95.7898	3.2285	457.793	55.2611	177.43	170.72	10.3189	447.474	39.271	482.352	0.520253	8.38007e+09	0.0213435	4723.95	1187.97	33.2904	801752	4014.68	529.533	211.13	0.427284	10.8019	4.84027	92.3426	0.00107328	10.1208	-0.231646
97_GBM	Female	69	Supratentorial	Y	N	0.861872	0.563854	26.0888	46.2687	48.8365	47.4342	43.6807	52.1344	39.8777	0.715369	6740.04	0.214092	31482	4.30015	213.762	2.05456e+08	5.86887	116.122	2.64336	380.632	63.4502	112.59	114.505	-52.8744	433.506	46.8572	419.768	0.149502	5.5473e+09	0.01894	5975.22	1177.33	32.1145	1.43672e+06	1735.96	769.564	186.456	0.60999	10.3551	4.75742	75.7704	0.00107044	10.0782	-0.277985
38_GBM	Female	46	Supratentorial	N	Y	0.734141	0.505372	21.4467	42.4374	43.2666	41.6773	32.45	47.4342	31.155	0.772168	4422.54	0.23568	18765	85.6067	290.727	1.66712e+08	5.89148	102.925	3.34024	488.97	62.5439	183.298	176.44	12.6963	476.273	43.1772	489.769	0.561698	4.50123e+09	0.019587	6297.24	1275.87	35.0879	1.17152e+06	5230.03	605.859	427.456	0.173018	15.9331	5.29455	168.851	0.00131698	9.69408	-0.355509
4_GBM	Male	34	Supratentorial	N	Y	0.879399	0.706441	24.4658	34.6325	34.2053	36.1248	37.9473	39.1152	30.4558	0.82709	4005.15	0.223402	17928	115.08	331.92	1.89327e+08	5.97963	112.708	2.68084	457.893	65.8954	227.604	225.565	25.125	432.768	46.201	533.976	-0.0247972	5.11182e+09	0.0181539	6764.34	1750.22	40.7769	1.67762e+06	-5160.04	753.653	404.026	0.304499	15.4297	5.25253	160.336	0.00132762	9.67452	-0.388194
1_GBM	Female	44	Supratentorial	Y	Y	0.866949	0.8301	38.2283	46.0527	51.614	51.614	45.8912	54.6626	39.9253	0.829159	7827.61	0.159204	49167	39.916	315.543	4.24753e+08	6.31843	165.012	2.46939	505.823	88.4511	171.158	169.198	-45.6692	551.492	66.7788	482.962	0.374538	1.14683e+10	0.0140249	11262.2	2062.83	42.8576	4.46065e+06	15766.1	1370.71	467.659	0.490294	15.8222	5.38233	212.451	0.000629967	10.8802	-0.272432
10_GBM	Female	49	Supratentorial	Y	Y	0.709645	0.528211	28.8703	54.6568	46.5725	59.1692	54.7449	62.7853	38.7869	0.694858	7544.87	0.211376	35694	-16.8561	224.369	2.28174e+08	6.07754	126.805	2.93609	460.514	72.6819	105.499	104.91	-78.1333	538.647	52.2249	415.449	0.359028	6.1607e+09	0.0166907	8168.3	1533.35	36.3461	3.2545e+06	9924	1142.38	293.781	0.592043	12.4299	5.03217	136.138	0.000884956	10.3591	-0.303197
11_GBM	Female	65	Supratentorial	Y	Y	0.851149	0.638233	42.4728	66.5475	76.8375	67.4166	67.6831	77.7689	56.6419	0.695089	15043.9	0.149619	100548	139.71	330.151	1.07763e+09	5.96804	97.649	3.74677	498.789	60.2451	232.212	231.177	-47.1807	545.97	40.2375	537.936	-0.0465226	2.90961e+10	0.0194359	6125.89	3521.54	58.1225	2.49293e+06	-5952.9	790.836	217.962	0.568084	11.0659	4.88502	92.739	0.000639525	10.9744	-0.166339
12_GBM	Female	58	Supratentorial	Y	Y	0.796264	0.635815	35.4084	55.6898	49.2037	63.2851	62.6418	63.7103	44.3438	0.777432	9521.5	0.158994	59886	51.4519	357.235	5.86553e+08	6.46525	151.742	3.34412	633.676	91.7653	200.908	192.768	-28.2937	661.97	63.8178	514.248	0.572558	15836922989	0.0130529	13542.5	2475.44	45.9197	1.17162e+07	44792.5	1888.64	421.891	0.635269	15.406	5.34267	179.41	0.000499277	11.1762	-0.27789
13_GBM	Male	52	Supratentorial	Y	Y	0.684112	0.56626	41.6176	73.4956	63.5689	84.0536	75.8947	84.534	50.2793	0.742583	14492.1	0.138052	104976	2.85962	166.912	6.05266e+08	5.65854	94.2596	3.2663	427.259	52.334	89.3181	91.8215	-68.4961	495.755	38.4369	394.557	0.229836	16342171980	0.0222773	4106.73	1107.37	31.8017	773859	1794.84	527.794	143.776	0.571719	8.94273	4.58497	61.9615	0.000814537	10.5872	-0.132171
15_GBM	Female	61	Supratentorial	Y	Y	0.165469	0.124107	8.12781	65.4903	10.8167	41.7852	10.8167	41.8927	10.8366	0.764948	643.108	0.626811	1026	65.1008	164.708	6.2347e+06	4.3436	47.4183	2.55173	185.182	28.3799	103.544	98.0891	52.5638	132.618	20.0708	405.057	0.704657	1.68337e+08	0.0567867	1223.07	150.192	11.3283	46379.4	775.511	144.168	61.5787	0.414259	6.02132	2.77371	22.4212	0.0436817	4.619	-0.839321
16_GBM	Male	54	Supratentorial	Y	Y	0.841678	0.653821	31.7521	48.5639	49.93	54.0833	49.93	55.0727	40.8752	0.717722	8125.4	0.19403	41877	87.9334	308.332	3.96223e+08	6.06403	118.942	2.84588	489.768	68.5688	198.271	194.682	-36.3013	526.069	48.8069	505.433	0.255369	1.0698e+10	0.0170024	7188.67	2464.58	48.5154	2.05059e+06	3955.83	816.676	373.565	0.372845	14.9988	5.26449	144.355	0.000710139	10.6506	-0.249096
17_GBM	Male	56	Supratentorial	Y	Y	0.862862	0.676998	22.7079	33.542	32.45	34.2053	36.1248	37.3497	28.9422	0.793495	3682.06	0.24795	14850	118.389	208.702	1.17421e+08	4.77001	45.6151	3.02322	267.402	27.846	160.733	157.282	76.762	190.64	19.423	462.053	0.530751	3.17038e+09	0.0421554	1218.41	360.482	18.5594	49224	647.766	130.147	66.277	0.327453	6.38032	4.02675	24.4836	0.00313048	8.58165	-0.201992
19_GBM	Female	58	Supratentorial	Y	Y	0.703239	0.61376	33.8953	55.2257	60	51.614	52.4786	64.3428	38.8368	0.715557	8735.13	0.187986	46467	68.4133	258.458	3.74576e+08	5.84857	97.9941	3.123	442.209	57.5387	160.903	156.757	-21.9168	464.126	40.4424	466.53	0.321755	1.01135e+10	0.020125	5218.77	1475.88	37.5703	1.0057e+06	2485.78	568.47	311.181	0.293002	13.2123	5.11079	132.644	0.000796725	10.5341	-0.20765
2_GBM	Male	62	Supratentorial	Y	Y	0.87736	0.737499	35.1223	47.6234	54.0833	47.4342	52.4786	55.8032	41.7829	0.760075	8245.8	0.176736	46656	111.443	236.601	3.88679e+08	5.3548	58.3273	4.61585	399.351	39.6367	171.216	165.717	17.0622	382.288	24.5477	474.268	0.625277	1.04943e+10	0.031469	2885.67	1057.19	31.7262	470285	2726.92	330.234	127.698	0.441472	8.35812	4.49607	56.7656	0.00155653	9.77462	-0.175057
20_GBM	Male	52	Supratentorial	Y	Y	0.799428	0.540673	30.459	56.3354	61.8466	54.0833	60.3738	62.498	45.0361	0.648384	9304.81	0.211166	44064	-44.851	329.625	3.46066e+08	6.66909	190.902	2.91146	606.806	111.753	138.777	123.807	-115.765	722.57	78.301	460.489	0.547714	9.34377e+09	0.0112074	19524.6	2977.95	50.8727	1.70876e+07	50358.6	2490.74	932.306	0.456342	22.1111	5.82071	431.313	0.000575587	10.9271	-0.365481
21_GBM	Male	63	Supratentorial	Y	Y	0.980442	0.851466	39.8595	46.8128	57.6281	54.0833	53.6656	57.9396	45.8973	0.715743	9761.95	0.177755	54918	73.55	323.379	5.29597e+08	6.17261	126.388	2.85093	558.128	74.7537	201.662	203.508	-4.65786	562.786	53.194	510.267	0.25015	1.42991e+10	0.0157209	8707.1	1843.49	40.6868	3.2687e+06	1707.66	1117.55	365.894	0.506688	14.1293	5.22545	162.592	0.000619984	10.8885	-0.242457
22_GBM	Male	32	Supratentorial	Y	Y	0.85265	0.728561	12.1719	16.7067	17.4929	15	16.1555	17.7482	14.245	0.851244	851.815	0.463951	1836	109.023	184.057	1.37966e+07	4.21104	37.016	2.38267	213.38	22.9802	149.564	153.207	93.0895	120.29	16.472	450.435	-0.076858	3.72509e+08	0.0592561	783.888	182.919	13.4843	9985.5	-55.6123	60.2829	56.8661	0.0312214	6.13219	3.61269	18.3642	0.0176117	5.92563	-0.539062
23_GBM	Female	76	Supratentorial	Y	Y	0.742992	0.59374	36.5371	61.5372	58.2495	67.4166	60.6712	68.4763	45.7216	0.773249	10621	0.151763	69984	11.6314	326.701	5.72987e+08	6.48183	169.041	3.14371	588.484	98.0592	154.152	137.095	-53.4565	641.94	70.2701	470.17	0.733329	1.54706e+10	0.0128011	14806	1981.91	40.8926	9.54029e+06	43520.4	1826.76	588.794	0.511618	17.079	5.50008	290.947	0.000496736	11.2614	-0.257737
24_GBM	Male	48	Supratentorial	Y	Y	0.761764	0.617674	20.5911	33.3365	31.8904	34.9857	30.8869	39.4588	25.3945	0.777726	3118.62	0.277655	11232	70.1345	196.483	8.04175e+07	5.22333	60.6047	5.50343	400.671	39.5708	136.471	134.516	23.4561	377.215	25.8807	439.672	0.89264	2.17127e+09	0.0316314	2804.22	537.513	22.5601	377616	2834.3	281.941	167.982	0.252969	9.65239	4.5636	73.0134	0.00267678	8.70766	-0.330587
25_GBM	Female	44	Supratentorial	Y	Y	0.628946	0.555097	34.5859	62.306	48.4665	67.6831	67.6831	68.2788	39.1871	0.721722	9649.33	0.176572	54648	47.4929	253.591	4.23079e+08	5.94357	111.418	2.90749	470.14	62.959	150.505	149.519	-24.9014	495.042	45.3813	457.199	0.315377	1.14231e+10	0.0182103	6076.29	1299.41	34.2814	1.57055e+06	6438.03	752.147	256.098	0.492078	11.9246	4.98379	111.357	0.000727547	10.6739	-0.205604
26_GBM	Female	71	Supratentorial	Y	Y	0.760075	0.584613	41.5165	71.0154	60.7454	85.8021	79.712	85.8545	53.977	0.695239	15223.2	0.148687	102384	145.109	359.698	1.14218e+09	6.00834	111.037	2.95698	468.888	65.9037	242.542	238.239	-42.8493	511.737	46.3815	548.823	-0.186904	3.08388e+10	0.0180752	6854.42	3658.89	58.9199	2.58816e+06	-5005.36	945.729	196.733	0.656147	10.4148	4.81537	86.4019	0.00065281	10.9529	-0.181718
3_GBM	Male	38	Supratentorial	Y	Y	0.886427	0.742288	38.4227	51.7626	55.8032	57.9396	54.7449	62.2093	45.8838	0.767635	9821.89	0.15955	61560	-66.592	194.644	3.24544e+08	6.15999	162.38	2.62929	467.626	84.4421	63.6017	60.1701	-111.623	579.249	65.1179	377.285	0.413931	8.76269e+09	0.0157749	10137.7	1397.33	34.0391	4.22715e+06	18974.9	1299.43	345.762	0.579132	13.1362	5.13483	168.855	0.000853507	10.7639	-0.23953
30_GBM	Male	59	Supratentorial	Y	Y	0.46773	0.409939	25.381	61.914	33.541	60.7454	59.7746	63.6396	28.9591	0.711818	6344.65	0.222315	28539	193.543	414.846	4.07952e+08	6.01015	122.375	2.51072	543.917	70.1749	315.371	320.635	85.9837	457.933	51.4997	621.251	-0.283303	1.10147e+10	0.0176639	7271.48	2572.79	49.6782	1.32403e+06	-5175.84	696.365	278.809	0.422791	12.4341	5.01673	121.938	0.00109947	10.0419	-0.29512
31_GBM	Female	68	Supratentorial	Y	Y	0.717837	0.627326	36.9118	58.8399	49.93	70.8025	60.2993	71.3723	42.2375	0.753881	9936.65	0.162987	60966	-13.1637	282.683	4.39318e+08	6.35639	171.449	2.49622	482.045	91.5237	126.873	118.983	-69.4775	551.523	68.2253	441.09	0.447757	1.18616e+10	0.0135544	12340.2	1748.9	38.2284	6.46181e+06	27418.6	1610.86	461.872	0.553959	15.5405	5.35666	214.464	0.0006089	11.0276	-0.260699
33_GBM	Female	72	Supratentorial	Y	Y	0.743494	0.61073	39.7103	65.021	66.0681	75	66.6108	80.3866	48.3427	0.600672	14387.6	0.190448	75546	82.2069	347.944	7.57416e+08	6.38369	128.713	3.41047	622.934	82.7842	209.117	201.598	-34.6975	657.631	54.4107	520.288	0.399339	2.04502e+10	0.0143989	11498.8	2867.54	50.4985	8.69182e+06	15983.8	1643.54	374.085	0.630579	14.5139	5.25998	158.531	0.000486518	11.2686	-0.252218
34_GBM	Male	45	Supratentorial	Y	Y	0.547956	0.398176	26.9859	67.774	46.8615	72.5603	64.7611	73.5459	37.1372	0.696238	8608.55	0.197299	43632	87.1317	280.313	3.80687e+08	5.90438	96.6663	3.22458	456.586	59.1806	179.505	174.153	-48.0599	504.646	40.5955	485.359	0.212561	1.02786e+10	0.0197744	5648.67	2249.83	46.4462	1.43733e+06	3011.64	657.006	287.213	0.391231	12.8553	5.06958	118.42	0.000820425	10.4932	-0.232175
35_GBM	Male	48	Supratentorial	Y	Y	0.765303	0.669001	29.3126	43.8155	38.4187	49.6588	46.8615	50.4678	33.5321	0.75192	5968.33	0.211126	28269	34.3342	217.886	1.93854e+08	5.79044	97.6452	3.41723	398.637	57.1601	124.167	116.976	-15.8522	414.489	39.523	430.292	0.639776	5.23405e+09	0.0208619	5234.05	907.256	28.6999	1.17478e+06	6211.95	602.591	268.681	0.382172	11.9465	4.96462	122.315	0.00113969	9.99256	-0.277056
36_GBM	Male	24	Supratentorial	Y	Y	0.756671	0.492972	23.4493	47.5672	41.6773	47.4342	45	54.0833	35.9927	0.659063	5888.54	0.259019	22734	80.2479	436.898	2.80485e+08	6.68217	186.371	2.67411	654.547	110.019	260.822	271.26	-94.7798	749.326	77.7609	577.163	-0.18355	7.57308e+09	0.0111599	18595.9	5698.17	73.1211	1.41993e+07	-31418.6	2205.17	800.482	0.467362	22.0097	5.7363	308.068	0.000951303	10.1089	-0.484394
37_GBM	Male	46	Supratentorial	Y	Y	0.82497	0.697612	21.5831	30.9386	34.2053	29.5466	26.8328	34.7275	25.5234	0.863622	2941.89	0.244302	12042	-56.4586	219.534	7.3719e+07	6.16193	171.547	2.57534	418.468	92.0056	91.0963	101.635	-97.2079	515.676	69.1448	406.558	0.28629	1.99041e+09	0.0161777	12332.9	1362.29	34.0563	4.44834e+06	11003.3	1352.1	546.127	0.422762	16.557	5.28633	265.999	0.00188101	9.15466	-0.495128
39_GBM	Female	73	Supratentorial	Y	Y	0.532924	0.454895	28.2391	62.0783	40.3609	56.921	48.3735	57.6281	33.0831	0.509925	5847.13	0.381941	15309	39.0538	223.503	1.11073e+08	5.62029	81.0547	2.8285	294.779	51.9012	137.64	142.449	-28.7576	323.537	34.8988	442.602	-0.298582	2.99898e+09	0.0240661	4368.08	1282.07	34.1616	1.04745e+06	-3961.8	626.757	167.39	0.581867	9.52485	4.60231	74.2973	0.00222488	8.98867	-0.411946
40_GBM	Female	77	Supratentorial	Y	Y	0.782868	0.545454	12.6546	23.2001	16.9706	21.6333	19.2094	22.6495	18.1627	0.696429	1217.63	0.524389	2322	70.726	225.971	1.6835e+07	5.12454	92.5895	2.42212	275.453	50.7609	138.212	130.337	14.6395	260.813	36.679	442.444	0.23416	4.54546e+08	0.0348837	3726.51	874.479	28.8201	392655	257.444	400.628	229.972	0.266574	12.0473	4.2492	77.6523	0.0134578	6.27538	-0.74467
41_GBM	Female	48	Supratentorial	Y	Y	0.531899	0.444831	29.4265	66.1523	48.4665	45.793	66.6108	67.6831	35.1863	0.658769	8584.14	0.214673	39987	82.0172	382.231	4.23116e+08	6.47424	162.522	2.68461	596.276	93.4588	222.008	211.276	-50.987	647.263	66.9584	534.506	0.337912	1.14241e+10	0.0127772	13203.6	3378.56	56.4838	6.39498e+06	2323.59	1501.62	749.644	0.335035	20.7392	5.72187	311.189	0.000614524	10.8014	-0.340591
42_GBM	Male	42	Supratentorial	Y	Y	0.846366	0.79031	43.9929	55.6654	57.6281	61.7738	62.426	65.9318	47.1133	0.697425	12302.9	0.164618	74736	96.044	280.414	6.74172e+08	5.82422	98.5506	2.76057	422.276	56.6843	188.467	184.204	15.4409	406.835	40.2031	493.517	0.222126	1.82026e+10	0.0201479	4959.2	1352.95	35.0128	1.18706e+06	1266.28	675.747	167.626	0.603615	9.65625	4.69194	72.3588	0.000764721	10.677	-0.177553
43_GBM	Male	13	Infratentorial	Y	Y	0.885436	0.741814	38.1543	51.4338	55.1543	59.1692	60.7454	65.2457	45.5413	0.67537	10453.7	0.187404	55782	79.1625	246.448	4.4655e+08	5.6698	89.693	2.80295	397.884	51.57	160.496	157.027	-0.165149	398.05	36.9389	464.911	0.308528	1.20568e+10	0.0223547	4085.58	1172.25	33.2999	571308	1734.82	465.959	212.543	0.374082	11.1607	4.8769	85.4309	0.000866694	10.452	-0.161415
44_GBM	Male	70	Infratentorial	Y	Y	0.887244	0.771518	29.1405	37.7704	44.5982	49.93	37.9473	50.2892	33.5115	0.683878	5211.47	0.260482	20007	100.598	224.878	1.60407e+08	5.30797	64.0718	3.60312	358.658	39.4003	162.492	161.758	2.03263	356.625	26.5167	465.267	-0.00800755	4.33099e+09	0.0302779	2574.8	1104.61	32.8739	242466	-203.563	268.217	172.645	0.219378	10.077	4.69312	69.1038	0.00186331	9.31457	-0.256235
45_GBM	Female	33	Supratentorial	Y	Y	0.791623	0.573521	22.8723	39.8805	41.7852	41.7852	36.4966	43.4741	31.5703	0.769418	4485.05	0.235287	19062	119.307	312.678	1.92989e+08	5.83062	93.0171	3.23407	441.441	57.9953	217.524	220.005	-20.3965	461.838	39.5085	522.834	-0.213159	5.21069e+09	0.0207329	5523.6	2502.43	48.9605	1.58744e+06	-7507.17	678.182	257.272	0.451424	12.5572	4.97139	97.0371	0.00141119	9.6267	-0.353185
46_GBM	Male	61	Supratentorial	Y	Y	0.795373	0.630402	36.8427	58.4432	64.2028	57.7062	56.921	66.1362	46.4841	0.545396	12498.3	0.236174	52920	-39.2659	233.022	3.27155e+08	6.3181	131.508	3.9842	512.296	83.6647	93.8107	84.4094	-106.644	618.94	55.6948	408.553	0.845936	8.83319e+09	0.0148251	11829	1930.69	40.1855	1.24212e+07	66653.2	1678.11	415.558	0.604204	14.6622	5.26792	194.906	0.000660862	10.8089	-0.29779
47_GBM	Female	41	Supratentorial	Y	Y	0.935226	0.727415	37.1763	51.1075	57.7062	59.0931	58.2495	60.4483	47.7971	0.774732	9856.73	0.157084	62748	105.083	335.883	6.18315e+08	6.07667	129.929	3.24067	611.707	73.6583	207.765	194.423	29.334	582.373	53.1772	515.807	0.721317	1.66945e+10	0.0172969	8231.09	1435.33	35.8704	2.51599e+06	15997.1	947.753	353.9	0.454987	13.6247	5.189	164.964	0.000709565	10.8273	-0.208701
48_GBM	Female	48	Supratentorial	Y	Y	0.606778	0.536521	31.3347	58.4036	42.9535	64.1327	60.075	65.5896	35.438	0.61273	7891.55	0.249598	31617	7.33273	269.567	2.33471e+08	5.9462	196.278	1.90345	418.658	90.9152	134.243	140.469	-60.0201	478.679	74.9148	446.517	0.179638	6.30372e+09	0.0212282	10810.6	1592.33	36.9343	3.4506e+06	13569.3	1349.98	438.949	0.508599	14.1431	5.1642	236.211	0.00246768	9.6437	-0.336084
49_GBM	Male	47	Supratentorial	Y	Y	0.9718	0.604875	39.131	64.6927	68.542	74.5185	70.0357	74.7596	62.8684	0.772264	14255.9	0.131244	108621	55.6449	148.478	6.31528e+08	4.81424	46.5085	4.34129	259.075	30.1156	94.253	85.2299	-61.5921	320.667	19.8236	396.206	0.625021	1.70513e+10	0.0467226	1543.93	1019.98	31.4381	139899	1319.57	172.223	45.8608	0.576207	4.20336	3.58553	27.8372	0.00576118	8.559	-0.172658
50_GBM	Male	54	Supratentorial	Y	Y	0.891973	0.729871	15.7975	21.6442	21.2132	23.4307	18.9737	24.1868	19.3061	0.883547	1499.81	0.330646	4536	133.144	255.596	4.25595e+07	4.93341	60.85	2.77474	292.545	36.7277	201.207	208.692	82.4745	210.071	25.7691	503.319	-0.535355	1.14911e+09	0.0378401	2122.11	684.274	25.9095	97501	-1260.81	169.044	117.607	0.173772	8.60452	4.28633	42.5956	0.00610905	7.47529	-0.444158
51_GBM	Male	55	Supratentorial	Y	Y	0.878947	0.768668	25.4273	33.0796	38.4187	32.45	33.541	39.4588	29.0752	0.816649	3854.26	0.232115	16605	168.033	301.195	1.74875e+08	5.40325	68.6339	3.35405	407.557	42.9733	230.446	225.755	44.6321	362.925	29.2801	533.244	0.261898	4.72162e+09	0.0283033	2976.11	1587.07	39.3506	309068	1220.58	310.765	156.678	0.329048	9.80235	4.62249	58.6975	0.00190601	9.23079	-0.288663
52_GBM	Male	36	Supratentorial	Y	Y	0.827897	0.713268	31.1781	43.7116	49.93	46.8615	44.5982	52.1344	36.1887	0.749802	6390.01	0.204907	31185	60.9097	372.309	3.14489e+08	6.49088	165.906	2.5326	558.541	94.9824	208.682	203.303	-44.9538	603.494	68.6033	521.809	0.22325	8.49119e+09	0.0124143	13527.1	2943.69	52.0628	6.99891e+06	-927.335	1616.25	683.953	0.405901	20.1438	5.64772	268.816	0.000714714	10.5542	-0.381916
53_GBM	Female	44	Supratentorial	Y	Y	0.889461	0.701585	37.6299	53.6355	60.3738	57.6281	61.7738	63.7103	47.7067	0.766751	10121.5	0.157443	64287	114.595	364.868	6.95633e+08	6.29359	135.661	3.05126	538.717	79.7651	231.24	229.524	-70.8447	609.561	56.3444	540.518	-0.104198	18782098596	0.0148137	9944.35	4280.02	63.7335	5.19861e+06	-15284.8	1236.25	364.864	0.544223	14.609	5.25422	147.363	0.000520345	11.1332	-0.232738
54_GBM	Female	61	Supratentorial	Y	Y	0.733008	0.601879	32.2978	53.6616	51.264	55.3173	48.3735	64.622	39.3344	0.71699	8300.65	0.192265	43173	134.504	395.741	5.34925e+08	6.36496	135.385	3.13306	610.234	82.1517	268.959	268.313	-32.2583	642.493	56.4649	578.392	0.22624	1.4443e+10	0.0143355	10822.7	3996.55	61.737	5.35304e+06	2290.06	1292.08	552.069	0.402875	17.8913	5.52139	225.758	0.000615578	10.8314	-0.306772
55_GBM	Male	68	Supratentorial	Y	Y	0.933683	0.816875	44.2634	54.1863	61.7738	63.7809	57.6281	65.521	50.5929	0.743168	11942.7	0.151896	78624	38.5945	229.557	5.45241e+08	5.8022	108.189	3.81492	454.858	61.7044	125.769	116.729	-50.8235	505.682	44.2187	432.712	0.894557	1.47215e+10	0.0208959	5960.64	1354.04	35.2724	1.52495e+06	12390.6	687.584	248.47	0.467373	11.0561	4.90841	123.842	0.000976488	10.5324	-0.168011
58_GBM	Male	36	Supratentorial	Y	Y	0.781906	0.657877	27.3911	41.6356	39.1152	44.5982	40.8044	44.699	32.5551	0.745836	5346.66	0.225798	23679	102.08	235.165	1.97487e+08	5.34055	66.3254	3.04685	341.411	40.8542	171.707	174.152	35.255	306.156	28.0144	474.536	-0.0283707	5.33215e+09	0.029263	2677.48	843.43	27.854	357369	-751.936	363.346	93.1473	0.59227	7.24657	4.26578	39.5311	0.00185134	9.3745	-0.255913
6_GBM	Female	12	Supratentorial	Y	Y	0.878506	0.702016	46.5852	66.3592	77.1298	67.4166	73.5459	78.0577	58.2969	0.632197	17607.2	0.159442	110430	113.042	299.617	1.05643e+09	5.90487	92.3935	3.45045	511.619	58.0429	202.733	198.03	-22.8254	534.444	39.2047	508.229	0.299204	2.85237e+10	0.0200655	5556.03	2268.19	46.504	1.54792e+06	2924.99	680.371	258.198	0.451087	12.0991	5.0136	108.949	0.000615232	11.0535	-0.140456
60_GBM	Female	71	Supratentorial	Y	Y	0.916249	0.743477	39.6353	53.3107	57.6281	63.0714	63.0714	66	48.8459	0.728006	11012.5	0.163148	67500	98.8389	348.869	7.16122e+08	6.19631	140.22	2.61221	543.003	77.4456	226.773	229.025	36.4173	506.586	56.7784	535.209	0.22768	19335295861	0.0152406	8959.34	1778.5	39.9015	3.24938e+06	-1600.33	1081.12	336.188	0.525458	13.3756	5.15707	153.288	0.00059177	11.0016	-0.222826
61_GBM	Male	60	Supratentorial	Y	Y	0.77136	0.590915	36.5868	61.9155	56.6039	67.6831	68.4105	70.2922	47.7592	0.712679	11571	0.164324	70416	107.69	385.56	8.45429e+08	6.45015	134.405	3.63973	662.978	86.7802	257.892	260.033	-28.4623	691.441	56.7303	569.357	0.281505	22826579571	0.0139251	12924.5	3541.24	57.2555	8.49534e+06	-2134.76	1548.81	497.784	0.510653	16.4794	5.44363	220.237	0.00048691	11.258	-0.250373
62_GBM	Female	32	Supratentorial	Y	Y	0.901675	0.651397	40.4441	62.0882	72.6223	68.0147	67.4166	76.9545	55.9834	0.686301	13714	0.159725	85860	111.973	257.313	7.48065e+08	5.57293	75.9776	8.21361	712.374	47.9022	180.743	171.516	-2.40997	714.783	31.5146	485.016	1.39	2.01978e+10	0.0256851	4126.85	1474.25	37.5318	1.05757e+06	8477.38	431.343	169.081	0.432234	9.2759	4.64665	81.2844	0.00103769	10.3294	-0.135792
63_GBM	Female	60	Supratentorial	Y	Y	0.568385	0.410908	27.9559	68.0345	53.6656	69.9714	58.2495	70.2282	38.6698	0.681885	9056.08	0.198468	45630	10.4001	254.184	3.40654e+08	6.15498	113.104	2.95127	468.241	71.9897	139.443	142.974	-73.263	541.504	48.4397	448.966	0.010603	9.19767e+09	0.0164469	8460.2	1970.9	42.0234	3.71421e+06	-5345.41	1119.01	300.193	0.577755	13.2142	5.10853	121.742	0.000721711	10.6621	-0.271498
64_GBM	Female	63	Supratentorial	Y	Y	0.782773	0.688095	26.2186	38.1032	45.8912	47.4342	34.2053	47.8121	29.8261	0.780908	4543.37	0.228632	19872	55.9219	296.165	1.64071e+08	6.05371	134.851	3.00844	539.472	75.7443	162.92	148.18	-4.28372	543.756	55.1	472.146	0.674632	4.4299e+09	0.0170908	8626.74	1144.27	31.8777	2.30717e+06	14487.4	906.413	395.783	0.388575	14.3577	5.18611	184.913	0.00135442	9.70348	-0.37542
65_GBM	Female	47	Supratentorial	Y	Y	0.537107	0.504124	28.5393	56.6117	37.108	54.7449	55.3173	55.4797	30.4066	0.673938	6671.64	0.235331	28350	163.965	387.873	3.56241e+08	6.12119	119.117	3.24651	607.336	71.2434	275.411	273.806	24.1578	583.179	48.783	582.475	0.141435	9.61851e+09	0.0169887	8179.74	2831.99	52.2042	2.82326e+06	-809.072	876.602	450.062	0.321403	16.2391	5.35278	182.159	0.000945724	10.2025	-0.332216
66_GBM	Female	32	Supratentorial	Y	Y	0.695429	0.652749	29.645	45.4156	42.638	53.4135	37.9473	53.4977	31.5833	0.758102	5809.84	0.211375	27486	75.4795	222.59	2.03905e+08	5.49085	80.0638	2.97151	339.856	47.6284	143.729	135.221	-0.239564	340.096	34.3565	447.549	0.519621	5.50544e+09	0.0257892	3404.63	970.691	30.2502	411525	3176.51	388.348	166.09	0.399934	9.77398	4.68264	68.5101	0.00141512	9.72187	-0.23012
67_GBM	Female	62	Supratentorial	Y	Y	0.86963	0.621619	34.1799	54.9854	61.8466	55.8032	61.8466	69.1303	47.8169	0.681254	10080.6	0.188373	53514	93.1726	273.762	4.79902e+08	5.80488	97.5424	2.76699	424.991	56.5994	187.072	189.733	-29.1669	454.158	40.2621	492.067	-0.176569	1.29574e+10	0.0204601	4891.24	2000.51	43.7852	928991	-4390.45	566.542	233.313	0.416385	11.9328	4.95824	88.9823	0.000784399	10.5764	-0.180793
68_GBM	Male	52	Supratentorial	Y	Y	0.836115	0.648336	43.2506	66.7101	67.4166	71.3092	74.0945	75.776	55.7773	0.686174	15353.7	0.150997	101682	-14.5423	144.097	4.99326e+08	5.62699	99.5306	3.47633	378.526	54.5921	57.9928	50.5292	-91.9201	470.446	40.2548	364.126	0.683917	1.34818e+10	0.0245062	4429.13	957.637	29.6769	809373	6460.76	503.097	195.818	0.438556	9.49504	4.70195	103.754	0.00135371	10.3203	-0.147642
69_GBM	Female	64	Supratentorial	Y	Y	0.592443	0.522141	28.7968	55.1515	41.7852	58.2495	53.1601	60.1498	32.6741	0.724459	6949.07	0.206891	33588	-33.4517	191.488	1.79856e+08	5.8811	148.231	2.17824	332.929	75.1967	70.1636	58.3355	-72.4917	405.421	59.4653	380.235	0.444418	4.85612e+09	0.0192086	7557.8	878.765	26.5732	1.90909e+06	14419.9	921.267	233.031	0.592999	10.6962	4.82576	115.291	0.00145571	9.89457	-0.285874
70_GBM	Male	49	Supratentorial	Y	Y	0.652234	0.570209	26.3852	46.2728	43.2666	50.9117	37.108	51.264	30.1807	0.766376	5375.98	0.216189	24867	113.491	246.059	2.10223e+08	5.36106	61.4676	5.1528	438.04	41.4871	174.464	167.829	-35.4762	473.517	26.3037	477.761	0.811988	5.67603e+09	0.0307542	3139.32	1906.49	43.3578	357461	2983.74	276.787	170.651	0.233945	9.26422	4.60666	82.9311	0.00199645	9.32402	-0.226773
71_GBM	Male	53	Supratentorial	Y	Y	0.725976	0.374607	17.5255	46.7837	40.2492	45	36.4966	48.0937	33.9638	0.623705	3857.52	0.347619	11097	69.8519	149.36	6.99733e+07	4.54567	41.8976	2.54938	180.805	24.1493	111.556	114.076	36.3783	144.427	17.3626	412.615	-0.131346	1.88928e+09	0.0486559	873.053	293.619	16.6554	32834.3	-641.314	100.25	35.7223	0.475639	4.65402	3.59028	13.4347	0.00496812	7.92648	-0.241604
72_GBM	Female	69	Supratentorial	Y	Y	0.483695	0.422719	21.7271	51.3984	28.3019	45	42.9535	47.5289	24.8611	0.665433	4358.68	0.296751	14688	44.2933	180.033	9.4536e+07	5.31321	73.0638	2.95435	304.444	42.0253	113.599	115.849	1.70081	302.743	30.2009	416.868	0.294481	2.55247e+09	0.0289454	2715.6	545.879	22.3215	297884	1323.64	319.614	129.42	0.422658	8.7083	4.47101	52.1982	0.00231759	8.94281	-0.311495
73_GBM	Male	61	Supratentorial	Y	Y	0.323578	0.268021	34.7795	129.764	57.6281	106.066	83.5703	119.925	41.9887	0.544036	16399.8	0.20695	79245	122.208	286.667	7.45812e+08	5.70818	87.416	3.47752	499.85	52.1661	199.765	192.773	8.2044	491.645	36.3081	504.093	0.547959	2.01369e+10	0.0224644	4344.47	1642.81	39.4697	798198	5063.2	507.619	167.908	0.501535	9.96105	4.72237	67.034	0.000850336	10.5314	-0.14894
74_GBM	Male	62	Supratentorial	Y	Y	0.747404	0.576306	31.1191	53.9976	48.3735	59.1692	52.3927	59.8498	40.358	0.805586	7878.69	0.165703	47547	-48.8328	187.65	2.33533e+08	5.79019	157.49	2.62156	374.255	83.1096	51.043	29.7955	-91.6577	465.912	65.3348	364.162	0.722368	6.30538e+09	0.025644	9382.52	890.834	26.4999	3.12098e+06	27698	1060.87	309.024	0.541396	11.1097	4.83105	181.965	0.00273873	9.72126	-0.265625
76_GBM	Male	53	Supratentorial	Y	Y	0.847107	0.773744	34.455	44.5302	52.3927	49.4773	42.4264	52.4786	37.7218	0.75385	7173.68	0.191835	37395	13.3765	296.822	2.7895e+08	6.20724	155.216	3.29366	573.558	90.1125	134.508	113.739	-37.0597	610.618	64.694	448.785	0.90935	7.53166e+09	0.0162666	12610.9	1424.7	33.6544	7.78299e+06	52642.1	1589.59	422.279	0.578652	14.4173	5.23055	209.745	0.000999523	10.3308	-0.318997
77_GBM	Male	70	Supratentorial	Y	Y	0.823208	0.651705	31.5725	48.446	51	54.0833	45.8912	55.3986	39.8812	0.786639	7327.25	0.178071	41148	-20.6595	337.814	3.31325e+08	6.6459	218.477	2.22039	496.033	116.169	145.673	132.202	-102.331	598.364	88.9813	466.267	0.354721	8.94577e+09	0.0109775	18779.9	2703.38	48.0844	1.19065e+07	39053.9	2318.53	755.997	0.506608	20.4668	5.72144	328.887	0.000587979	10.8915	-0.353248
78_GBM	Male	61	Supratentorial	Y	Y	0.939596	0.737914	24.8782	33.7142	37.9473	37.9473	36.6197	40.8044	31.6777	0.753439	4236.28	0.24984	16956	144.298	293.714	1.69489e+08	5.50259	82.4658	2.56181	366.623	47.8833	216.189	213.889	74.9457	291.677	34.2796	519.507	0.184236	4.57621e+09	0.0251734	3436.65	1048.55	31.4619	394487	154.802	396.907	162.788	0.419332	9.76386	4.62999	65.1404	0.00178037	9.30864	-0.313407
79_GBM	Female	52	Supratentorial	Y	Y	0.557654	0.515433	21.812	42.3177	25.807	40.025	44.5982	45	23.5986	0.649284	3848.44	0.327667	11745	117.309	318.729	1.17505e+08	5.80356	104.694	2.68344	412.968	61.4304	214.147	211.849	12.6944	400.273	43.4692	519.737	0.134891	3.17264e+09	0.0207002	5779.93	1937.54	43.0252	1.23126e+06	-142.688	648.593	303.838	0.361924	13.5798	5.01046	116.636	0.00218069	8.94238	-0.457866
8_GBM	Male	40	Supratentorial	Y	Y	0.709444	0.637122	37.2153	58.4116	61.1882	56.0446	61.8466	66.6108	41.4398	0.651286	9286.04	0.209968	44226	81.1551	264.307	3.7273e+08	5.74957	94.7418	2.49435	358.551	55.0517	172.255	170.766	-36.651	395.202	39.8674	477.024	0.0338107	10063716508	0.0208181	4527.25	1922.18	42.7947	768563	65.3722	550.755	187.729	0.492764	10.3611	4.79105	79.2343	0.000920015	10.344	-0.201378
80_GBM	Male	66	Supratentorial	Y	Y	0.845718	0.745937	36.4688	48.8899	52.3927	52.3927	48.4665	57.3149	41.347	0.678945	9263.15	0.197513	46899	-6.82472	192.094	2.95098e+08	5.81614	104.502	2.73731	392.469	60.5159	105.383	115.213	-58.6897	451.159	43.9369	412.177	-0.0472665	7.96765e+09	0.0202067	5554.57	1184.08	32.5567	1.31893e+06	-3295.55	709.343	213.136	0.537599	10.8899	4.84951	91.5594	0.000912199	10.3826	-0.217061
81_GBM	Male	47	Supratentorial	Y	Y	0.612495	0.400524	23.6503	59.0485	42.638	63.2851	52.3927	64.8305	36.1669	0.633878	6034.93	0.271257	22248	134.154	317.38	2.21792e+08	5.65168	75.7442	4.54399	529.179	53.3424	213.707	201.782	38.9811	490.198	32.2209	518.812	1.0797	5.9884e+09	0.0257299	5271.14	1547.96	37.6362	1.98829e+06	21079.9	669.824	144.557	0.642973	9.12823	4.57254	59.7582	0.00181909	9.3902	-0.320153
82_GBM	Female	65	Supratentorial	Y	Y	0.54606	0.491461	36.8348	74.9496	56.921	67.082	69.2604	76.3675	40.927	0.672546	11719.5	0.17811	65799	23.9012	243.952	4.8967e+08	6.03415	99.9864	3.99801	531.777	65.6791	139.882	138.425	-70.3165	602.093	43.6471	448.254	0.563595	1.32211e+10	0.0184077	7435.52	1956.84	42.4642	3.01354e+06	7780.73	914.821	300.911	0.503805	11.7585	4.98075	160.307	0.00076845	10.7	-0.228335
83_GBM	Male	47	Supratentorial	Y	Y	0.894634	0.639225	30.5844	47.846	54.0833	49.6588	48.4665	55.4797	42.8046	0.757124	7732.31	0.183578	42120	-11.3638	160.982	2.29565e+08	5.72553	86.3181	3.106	343.465	52.5112	77.791	79.1902	-98.8883	442.353	36.0788	383.61	0.0356851	6.19824e+09	0.0221351	4430.8	1403.01	36.1334	988855	-547.36	575.465	186.036	0.512712	10.3988	4.78074	76.0077	0.000976692	10.2798	-0.217849
84_GBM	Female	65	Supratentorial	Y	Y	0.606348	0.558794	34.016	60.8739	61.7738	60.3738	45	64.9692	36.9108	0.71031	8642.15	0.191092	45225	20.9541	202.589	3.06435e+08	5.65752	82.2293	2.95526	369.792	52.0797	122.606	129.25	-38.8238	408.616	35.7653	427.722	-0.0865415	8.27374e+09	0.0233463	4349.96	1195.05	33.0447	952638	-4752.79	566.249	154.077	0.572144	9.26598	4.6234	66.4206	0.00112194	10.1177	-0.21071
85_GBM	Female	55	Supratentorial	Y	Y	0.810953	0.728846	49.1078	67.3775	64.1327	76.4853	72.4983	78.5748	54.64	0.776411	15594.8	0.12448	125280	35.3881	248.426	9.29038e+08	6.07259	122.099	2.82874	509.251	68.5686	139.463	137.238	-58.7362	567.987	49.3473	447.464	0.23717	2.5084e+10	0.016836	7095.62	1759.63	39.5403	2.64289e+06	6823.49	985.267	200.786	0.661567	10.2	4.80029	94.5801	0.000606731	11.1033	-0.176105
86_GBM	Female	49	Supratentorial	Y	Y	0.88917	0.638833	28.3082	44.3124	44.5982	46.8615	46.9574	52.4786	39.4013	0.738217	6620.75	0.206061	32130	113.404	362.997	3.51124e+08	6.20578	133.055	3.80186	637.192	79.9826	233.609	220.49	10.9418	626.25	55.3822	543.197	0.816822	9.48036e+09	0.0159734	10323.9	2283.64	46.065	4.68754e+06	24774.2	1089.49	444.83	0.415803	15.8866	5.34793	187.335	0.000851647	10.3698	-0.32165
87_GBM	Male	26	Supratentorial	Y	Y	0.798906	0.739041	33.1355	44.8357	45	48.8365	45.0999	50.2892	35.8196	0.779917	6796.38	0.18729	36288	10.6644	348.522	3.3611e+08	6.54091	183.209	2.58892	668.095	103.394	184.008	180.018	-59.6657	727.761	76.0427	500.082	0.279077	9.07496e+09	0.0120066	15818.2	2796.14	48.6282	1.19072e+07	21311.7	2222.25	497.025	0.63544	16.6651	5.42995	214.03	0.000669106	10.699	-0.36969
88_GBM	Male	34	Supratentorial	Y	Y	0.752905	0.647253	40.1426	62.0199	55.3173	70.2282	67.6831	71.2461	46.6951	0.680857	12553.6	0.16895	74304	72.6267	217.455	563575355	5.50509	76.5955	3.28808	421.856	44.9392	148.993	150.842	3.24789	418.608	31.4938	452.535	0.148318	15216534585	0.0254955	3192.51	953.794	29.7977	486934	796.413	399.982	136.488	0.492014	8.85342	4.56209	56.5563	0.000984507	10.3245	-0.13337
89_GBM	Male	53	Supratentorial	Y	Y	0.764564	0.714164	41.8104	58.5446	64.8999	57.6281	60.7454	67.6831	44.7611	0.707134	11551.2	0.166403	69417	18.1511	230.592	4.80414e+08	5.96139	122.205	2.50529	397.438	66.2257	124.701	123.828	-35.4875	432.925	48.9315	432.271	0.280248	1.29712e+10	0.0176793	6487.47	1218.09	32.7307	1.62304e+06	2423.43	838.952	251.977	0.538098	11.6118	4.96144	114.125	0.000685093	10.8116	-0.189185
9_GBM	Female	69	Supratentorial	Y	Y	0.89579	0.67815	16.5922	24.4669	23.4307	25.807	24.7386	26.4953	21.9172	0.760306	1865.29	0.371424	5022	131.832	262.665	4.68603e+07	5.01534	65.6708	3.38601	357.193	40.2235	199.267	197.255	91.3651	265.828	26.6918	501.933	0.53518	1.26523e+09	0.0361892	2670.01	568.531	23.0111	289394	1989.97	291.461	136.448	0.360225	8.9954	4.37092	53.6522	0.00574803	7.55857	-0.471147
90_GBM	Female	73	Supratentorial	Y	Y	0.751275	0.552958	22.285	40.3014	40.025	36.2491	43.6807	45.4973	30.2775	0.704516	4443.47	0.269792	16470	62.343	168.688	1.04841e+08	5.03126	50.104	3.86025	268.403	32.938	112.332	107.485	-4.62663	273.03	21.6282	414.572	0.662256	2.83069e+09	0.0370277	1852.45	597.197	24.0919	123526	1083.7	181.972	114.968	0.225021	8.07566	4.4046	48.9123	0.00265077	8.84019	-0.237482
91_GBM	Male	48	Supratentorial	Y	Y	0.692325	0.520231	26.8536	51.6185	39	51.788	60.7454	64.4127	35.7368	0.613538	6724.9	0.269849	24921	67.5125	265.585	2.10408e+08	5.85276	102.498	2.6959	418.4	59.9659	171.638	171.539	1.67177	416.729	42.6844	477.453	0.0922159	5.68102e+09	0.0196249	5518.64	1265.39	34.1567	1.15821e+06	-1371.12	677.513	282.883	0.412252	12.8477	5.03264	114.968	0.00115127	9.91452	-0.316574
93_GBM	Male	65	Supratentorial	Y	Y	0.886888	0.629725	32.5905	51.7535	52.4786	58.9406	55.3173	59.2453	45.8995	0.783616	8799.14	0.163437	53838	-68.0627	29.3529	1.4482e+08	4.44801	49.6153	4.53539	165.834	32.3753	-33.5824	-51.8629	-90.5036	256.338	22.1432	269.496	1.41071	3.91014e+09	0.0696402	1649.61	151.006	11.276	112220	2723.04	147.979	52.8684	0.465801	4.49573	3.64223	32.0632	0.0132675	7.70721	-0.142064
96_GBM	Male	61	Supratentorial	Y	Y	0.851015	0.685691	35.7507	52.1382	50.2892	56.0446	56.6039	57.3149	44.3704	0.772994	9204.1	0.163106	56430	72.6364	220.6	4.21521e+08	5.53147	71.4382	3.60236	400.575	45.6705	145.244	141.379	13.7895	386.785	30.8912	449.093	0.504228	1.13811e+10	0.0256143	3442.41	782.978	26.6535	593142	2935.27	409.499	119.455	0.547383	7.94884	4.43659	55.132	0.00124248	10.034	-0.174629
98_GBM	Male	60	Supratentorial	Y	Y	0.96687	0.86408	38.6347	44.712	55.1543	53.0754	53.0754	58.0172	43.2307	0.718525	8856.72	0.185535	47736	72.901	351.672	4.72606e+08	6.37479	147.121	2.86684	558.768	85.8897	205.83	197.69	-31.8491	590.617	60.4988	517.021	0.341138	12760357972	0.0139573	11446.9	2485.57	48.224	4.68347e+06	5521.12	1272.37	632.728	0.335983	19.1028	5.6203	260.589	0.000557575	10.9786	-0.283265
99_GBM	Male	65	Supratentorial	Y	Y	0.932429	0.753165	26.6835	35.4285	40.8044	41.7852	40.2492	42.2137	33.0346	0.796173	4655.87	0.219389	21222	59.5044	223.704	1.52197e+08	5.53031	98.0598	2.76267	356.138	52.0648	135.478	130.202	14.9183	341.22	38.7767	440.04	0.527082	4.10933e+09	0.0244061	3993.91	619.26	23.4981	506392	4699.24	430.734	163.259	0.447572	9.38397	4.62971	73.4373	0.00176093	9.42915	-0.266672
1_GSM	Male	43	Supratentorial	N	Y	0.892526	0.655924	36.9089	56.27	64.2028	60	60.7454	66.4756	50.2225	0.77295	10926.3	0.149714	72981	155.294	261.658	7.20876e+08	5.04845	56.1418	4.00836	370.537	34.0713	214.624	221.314	14.6005	355.936	23.5578	516.425	-0.686593	1.94637e+10	0.0364026	1856.62	1843.76	42.5657	134347	-1753.76	184.381	57.1005	0.520015	5.59274	3.96297	25.3429	0.00245124	9.24635	-0.117902
2_GSM	Male	60	Supratentorial	Y	Y	0.784811	0.606219	19.3782	31.9657	30.8869	28.4605	32.45	34.7275	25.087	0.850957	2795.16	0.256249	10908	157.875	357.709	1.28351e+08	5.84718	108.005	2.95388	440.556	63.0766	258.14	262.299	25.6007	414.955	44.0331	563.648	-0.320576	3.46547e+09	0.0202186	6178.88	2412.04	47.8397	1.99211e+06	-10039.9	794.516	301.224	0.453367	13.563	5.01783	113.49	0.00208332	8.99445	-0.466959
3_GSM	Male	47	Supratentorial	Y	Y	0.865981	0.681391	22.6078	33.1789	32.45	33.541	33.541	38.6523	28.7323	0.800971	3540.79	0.249316	14202	186.875	405.438	1.99212e+08	5.92996	129.577	2.39602	484.591	69.9553	309.626	322.92	86.6752	397.916	51.43	615.41	-0.421823	5.37872e+09	0.0187873	7085.77	2561.18	49.5436	1.27226e+06	-9749.07	667.792	244.008	0.456431	12.2599	4.91235	90.9091	0.00182193	9.23797	-0.395932
4_GSM	Male	65	Supratentorial	Y	Y	0.722339	0.664401	11.6332	17.5094	15	15	16.9706	17.4929	12.6477	0.894143	778.825	0.450709	1728	260.385	580.209	3.4634e+07	5.33961	208.43	2.10885	682.576	103.712	425.122	414.155	175.967	506.609	77.9814	735.633	0.0174404	9.35117e+08	0.0268555	15353.1	3458.15	58.0451	4.78411e+06	-10645.2	1383.77	1045.1	0.147221	25.9144	4.59306	348.659	0.0154703	6.05497	-0.81698
5_GSM	Female	48	Supratentorial	Y	Y	0.807119	0.668229	11.21	16.7757	15	15	15	17.4929	13.54	0.890286	765.817	0.457477	1674	155.715	298.343	1.78598e+07	4.81502	72.6155	2.51097	361.295	43.5561	234.016	236.455	127.783	233.512	29.8854	536.714	-0.0445137	4.82215e+08	0.0390219	2888.15	615.522	24.6946	155296	64.3648	236.349	216.164	0.0509225	11.8569	3.99759	71.4126	0.0165514	5.96834	-0.717437
6_GSM	Male	41	Supratentorial	Y	N	0.800861	0.53856	15.0981	28.0342	29.5466	29.5466	23.4307	30.1496	22.4515	0.752635	2068.96	0.358075	5778	154.252	407.11	7.8838e+07	5.89314	143.861	2.6796	545.167	83.7057	298.615	326.144	24.4394	520.728	60.5409	606.961	-0.433856	2.12863e+09	0.0202201	10061.6	3825.18	61.0501	2.29716e+06	-12257	881.637	493.437	0.279513	16.3813	5.06818	219.92	0.00423249	7.95567	-0.604452
7_GSM	Male	59	Supratentorial	Y	Y	0.91296	0.750186	25.4266	33.8938	34.2053	36.6197	36.6197	38.1838	30.9437	0.805316	4187.45	0.227406	18414	111.706	269.4	1.59489e+08	5.43325	65.1359	5.15506	487.482	46.7296	179.448	169.079	39.1728	448.309	28.7902	483.586	1.18224	4.30621e+09	0.029304	3984.94	892.437	28.9383	840386	8538.54	419.765	200.114	0.350482	10.1686	4.71415	94.7354	0.00196001	9.24949	-0.285034
8_GSM	Male	45	Supratentorial	Y	N	0.874108	0.790922	27.2297	34.4278	34.2053	37.108	36.4966	38.1838	30.0936	0.811679	4315.52	0.221377	19494	152.194	375.233	2.53019e+08	5.84754	119.422	2.62271	453.864	69.5268	285.998	308.163	62.9548	390.909	50.7218	591.981	-0.709097	6.83151e+09	0.021236	7048.07	2479.97	48.9317	1.23273e+06	-12887.7	625.388	284.44	0.368635	12.3832	4.99728	129.191	0.00171305	9.46632	-0.330899
9_GSM	Female	53	Supratentorial	Y	Y	0.705977	0.572875	26.241	45.8057	37.5899	51.0882	41.7852	51.1762	32.3378	0.798228	5438	0.202216	26892	12.551	177.832	1.46521e+08	5.34102	84.7572	4.09196	358.22	52.463	77.7318	61.8049	-8.97874	367.199	36.5067	383.548	1.19493	3.95607e+09	0.0316971	4428.05	367.278	16.3785	1.44301e+06	17684.8	544.127	148.505	0.570198	7.97263	4.40421	83.344	0.00349666	9.00402	-0.264517
10_GSM	Male	61	Supratentorial	Y	Y	0.836945	0.728328	31.8449	43.7232	45.793	51	43.6807	51	36.5939	0.745139	6603.27	0.203465	32454	85.0235	337.071	3.24104e+08	6.21665	122.91	3.14333	618.209	74.9231	210.419	209.94	-41.9581	660.168	51.2048	519.266	0.0960303	8.7508e+09	0.0157655	9109.21	2844.96	51.8814	3.79219e+06	-8878.61	1093.14	480.307	0.391159	17.0347	5.4207	184.813	0.000785135	10.4674	-0.326611
11_GSM	Male	70	Supratentorial	Y	Y	0.700927	0.605618	28.1046	46.4065	45.8912	43.2666	49.6588	50.4678	32.5276	0.759796	5831.01	0.210285	27729	140.975	216.949	2.33578e+08	4.61475	33.1342	9.65028	400.82	25.7673	175.414	168.185	71.2679	329.552	14.7159	476.904	1.98952	6.30662e+09	0.0544377	1419.59	500.825	21.7789	259590	4194.49	167.108	61.1198	0.463629	5.07655	3.79895	34.8705	0.0048246	8.32731	-0.181906
12_GSM	Male	48	Supratentorial	Y	Y	0.902171	0.81392	39.9089	49.0329	53.4135	55.3173	51.264	58.1722	44.2361	0.831458	9030.8	0.147605	61182	23.0816	184.389	3.93402e+08	5.64809	80.9334	4.41841	430.714	50.1294	111.466	113.776	-46.7508	477.465	33.6783	416.666	0.499851	1.06218e+10	0.0240701	4306.48	1109.26	31.7026	1.04331e+06	2954.89	542.018	125.582	0.62187	8.07291	4.44151	59.1439	0.00111935	10.1748	-0.188598
13_GSM	Male	48	Supratentorial	Y	Y	0.9304	0.619921	35.4036	57.1099	61.5549	60.7454	65.8635	73.6071	53.135	0.726546	11160.8	0.162549	68661	134.95	337.266	7.27767e+08	5.9756	102.718	2.93686	463.513	61.999	229.224	226.173	-21.2105	484.723	42.9014	534.962	0.0359577	1.96497e+10	0.0186615	6106.21	2868.7	52.2429	1.79776e+06	-2429.38	785.814	228.543	0.549132	11.5828	4.9293	91.627	0.000662586	10.8533	-0.190784
14_GSM	Male	58	Supratentorial	Y	Y	0.821683	0.725872	18.3854	25.3288	25.807	23.4307	24.7386	27.3313	20.8122	0.867447	1980.54	0.29578	6696	16.2223	161.805	3.84722e+07	5.44608	89.3598	3.2253	290.063	48.8562	89.2158	84.91	-39.9117	329.975	35.0022	393.865	0.484891	1.03875e+09	0.0262747	3640.75	667.485	24.5349	524172	4269.4	416.167	154.952	0.456345	9.65835	4.48058	57.1793	0.00370737	8.18428	-0.485612
15_GSM	Female	25	Supratentorial	Y	N	0.859791	0.836701	32.9744	39.4101	46.669	42.638	37.108	46.9574	33.8844	0.830616	5758.31	0.185131	31104	91.7383	311.906	3.04864e+08	6.04966	126.072	2.60661	397.424	70.3288	207.311	214.495	-78.8467	476.271	51.6826	514.431	-0.336778	8.23133e+09	0.0167899	7274.23	3630.59	59.274	1.92083e+06	-9683.73	816.266	348.005	0.402889	14.538	5.19896	132.452	0.000870069	10.3315	-0.287524
16_GSM	Male	50	Supratentorial	Y	Y	0.711553	0.597256	11.6391	19.4875	16.1555	22.8473	16.1555	23.0434	13.8664	0.835936	917.715	0.459317	1998	122.212	364.791	2.32684e+07	5.27183	166.701	2.2326	417.702	81.5318	252.228	269.261	22.7003	395.002	60.3738	560.747	-0.43121	6.28246e+08	0.0295836	9481.96	2805.17	52.5619	1.52448e+06	-11877.7	707.871	544.416	0.129436	18.1407	4.50837	205.978	0.0138799	6.22249	-0.753398
17_GSM	Male	46	Supratentorial	Y	Y	0.805324	0.583559	29.2372	50.1016	46.9574	55.3173	54.7449	56.0446	40.348	0.748668	7382.39	0.19107	38637	44.9839	249.318	3.01485e+08	5.91831	105.636	5.13206	550.609	64.2267	151.319	147.014	-16.2614	566.871	44.4419	459	0.906139	8.14009e+09	0.0192684	6991.82	1286.9	34.0133	3.1344e+06	14803.3	863.688	344.119	0.429481	12.9293	5.08265	172.864	0.000972296	10.3132	-0.26333
18_GSM	Male	47	Supratentorial	Y	Y	0.928854	0.814427	30.7272	37.7286	43.2666	44.5982	37.5899	45	35.0444	0.788449	5615.45	0.202709	27702	134.809	415.661	3.41642e+08	6.36376	146.008	2.70118	583.764	86.6695	266.987	257.395	23.5213	560.243	61.3286	577.048	0.335795	9.22432e+09	0.0138903	11509.5	2879.69	51.7414	4.57608e+06	11656.9	1300.64	491.701	0.450578	17.0629	5.43093	195.857	0.000844919	10.3328	-0.370777
19_GSM	Male	77	Supratentorial	Y	Y	0.747717	0.583433	23.0841	39.5659	36.6197	37.108	40.8044	45.1996	29.5841	0.829949	4150.08	0.218334	19008	-45.2536	176.142	9.32173e+07	5.89703	137.127	2.52578	322.69	72.5373	53.5346	39.9539	-93.9364	416.627	55.0892	363.883	0.576357	2.51687e+09	0.0190268	7424.17	852.288	26.7753	1.6446e+06	14061	786.685	247.896	0.517321	11.4712	4.88817	113.416	0.00164743	9.4868	-0.34984
20_GSM	Male	16	Supratentorial	Y	Y	0.937204	0.712393	28.6407	40.2035	41.6773	46.8615	43.2666	49.2037	37.6788	0.758635	6098.66	0.206091	29592	156.427	390.909	3.92477e+08	6.01055	133.514	2.62574	477.395	74.6399	291.629	311.658	-7.38002	484.775	54.9428	598.414	-0.603225	1.05969e+10	0.0181067	8074.19	4262.57	64.1986	1.95681e+06	-17003.4	823.014	260.324	0.515162	12.0391	4.9619	113.635	0.00111121	10.0489	-0.290042
21_GSM	Female	58	Supratentorial	Y	N	0.965508	0.885936	41.8723	47.2633	51.0882	55.8032	51.788	57.0789	45.6331	0.82095	9200.14	0.149058	61722	-18.7342	220.716	3.18276e+08	5.42565	129.216	3.24477	412.524	80.4356	60.3073	7.73421	-61.7802	474.304	57.6058	373.133	1.19253	8.59346e+09	0.040075	9407.13	624.89	21.8263	3.27448e+06	37119.2	876.446	284.462	0.501788	9.82259	4.5521	186.004	0.00564395	9.05986	-0.225577
22_GSM	Male	40	Supratentorial	Y	Y	0.826174	0.776339	28.6651	36.9234	39.1152	34.2053	39.1152	40.4722	30.5052	0.831905	4635.51	0.205858	22518	-23.6411	266.957	1.5403e+08	6.30562	142.043	3.79012	574.335	87.4562	114.624	104.981	-84.2778	658.613	59.5981	429.753	0.784946	4.1588e+09	0.0148946	12775	1794.59	38.6211	1.04707e+07	54616.3	1682.68	472.757	0.558114	16.0325	5.32958	207.946	0.00103658	10.0348	-0.40822
23_GSM	Female	62	Supratentorial	Y	Y	0.895698	0.804481	32.1699	39.9884	41.6773	45	39	48.4665	35.8176	0.859575	5768.53	0.175698	32832	40.115	221.06	2.28291e+08	5.66986	93.2333	2.57074	331.377	54.0361	128.184	123.611	-0.229949	331.607	39.1222	433.288	0.342273	6.16384e+09	0.0219267	4397.21	750.739	25.8809	688996	2991.64	518.141	194.937	0.451795	10.4577	4.79386	83.5046	0.0011487	10.0339	-0.224975
24_GSM	Male	60	Supratentorial	Y	Y	0.800214	0.770113	36.3534	47.2053	48.8365	51.0882	46.9574	55.8032	37.7744	0.798005	7560.22	0.171574	44064	42.4187	160.842	2.66077e+08	5.29726	59.2058	6.53296	404.557	38.6267	100.309	96.4666	-41.2422	445.799	24.7701	403.779	1.03397	7.18408e+09	0.0314099	2789.77	875.238	28.5257	605053	4513.38	324.039	78.177	0.608429	6.31148	4.10147	37.5629	0.00189301	9.45856	-0.191708
25_GSM	Male	68	Supratentorial	Y	Y	0.88345	0.499312	18.7794	37.6106	33.1361	40.025	40.025	41.7852	33.2271	0.778551	3914.76	0.247425	15822	-23.6742	245.279	1.10338e+08	6.1627	155.551	4.69249	579.914	87.6786	118.881	119.629	-72.8999	652.814	62.2516	433.925	0.907795	2.97914e+09	0.0162902	12829.6	1562.02	36.1247	7.22378e+06	31748	1475.9	450.177	0.529559	14.6691	5.14512	230.286	0.00161773	9.42278	-0.454648
26_GSM	Male	41	Supratentorial	Y	Y	0.68346	0.527502	25.9913	49.2724	48.8365	39	51	52.5642	33.6757	0.667821	5825.12	0.25532	22815	71.989	224.679	1.76907e+08	5.51817	83.0896	3.3339	401.948	47.6725	153.557	158.9	-0.92584	402.873	32.9836	457.556	0.0454264	4.7765e+09	0.0258548	3644.02	1096.58	31.7978	629275	-2043.4	483.783	142.212	0.546562	8.94322	4.54521	60.5914	0.00159964	9.52265	-0.285293
27_GSM	Female	61	Supratentorial	Y	Y	0.963647	0.7113	26.0823	36.6686	42.9535	36.2491	40.2492	43.4741	35.3355	0.691404	4972.25	0.262333	18954	72.7335	386.099	2.05743e+08	6.54899	167.757	2.72704	556.353	100.393	226.82	225.068	-111.449	667.802	70.2326	541.369	-0.00929101	5.55505e+09	0.0123741	15541.6	5216.74	70.4415	9.81661e+06	-23938.2	1820.38	802.357	0.389061	21.7969	5.70364	318.024	0.00113643	9.85081	-0.494807
28_GSM	Male	30	Supratentorial	Y	Y	0.773373	0.627095	13.6683	21.7963	21.6333	20.1246	18	22.4499	16.8567	0.845617	1279.87	0.38228	3348	116.881	378.499	4.01085e+07	5.72454	150.248	2.65575	509.275	83.9338	259.393	272.873	-11.6651	520.94	59.9267	568.731	0.0325806	1.08293e+09	0.0218522	10535.2	3826.23	60.4449	3.37958e+06	-5067.27	1117.96	433.999	0.437526	16.5592	4.87502	151.727	0.00711648	7.17664	-0.706715
29_GSM	Male	61	Supratentorial	Y	Y	0.779237	0.662069	13.0597	19.7256	19.2094	19.2094	15.2971	20.1246	15.3709	0.899776	1055.99	0.383438	2754	131.589	451.872	3.95272e+07	5.79968	170.867	2.31073	543.52	96.8654	311.32	324.934	50.5386	492.982	69.6063	622.512	-0.22589	1.06723e+09	0.0199923	13809.5	3595.56	57.8654	5.83327e+06	-22394	1536.91	557.654	0.465051	19.4021	4.87167	167.354	0.00841543	6.92046	-0.769682
30_GSM	Male	59	Supratentorial	Y	Y	0.799616	0.625022	39.7475	63.5937	58.2495	70.8025	65.521	71.3723	50.8505	0.80472	11998	0.134495	89208	173.73	248.719	8.64835e+08	4.62238	34.5245	4.42326	350.923	23.0613	210.673	210.733	57.9892	292.934	14.5098	511.619	-0.0934888	2.33505e+10	0.0518143	967.197	1031.25	31.8246	41981.2	46.7618	102.325	28.6418	0.559454	3.60606	3.39772	15.4817	0.00542667	8.36405	-0.140963
31_GSM	Male	50	Supratentorial	Y	Y	0.790025	0.722324	20.7274	28.6954	27.6586	27.6586	28.3019	31.4643	22.6701	0.842246	2502.5	0.27503	9099	88.2527	331.884	8.80925e+07	6.08206	119.634	4.366	596.614	78.9402	200.717	186.768	-18.474	615.088	51.8164	511.275	0.862297	2.3785e+09	0.017267	10684.2	2013.59	43.0202	5.71018e+06	26367.6	1181.21	531.364	0.377559	17.2074	5.27301	226.873	0.00242616	8.75576	-0.558316
32_GSM	Male	58	Supratentorial	Y	Y	0.931771	0.771897	27.8814	36.1206	39.1152	36.6197	37.9473	41.8927	33.6561	0.846919	4704.94	0.198923	23652	21.3717	118.61	1.2182e+08	4.87481	50.0264	2.8985	182.912	29.2522	71.067	69.0449	-18.6794	201.592	20.088	372.913	0.214339	3.28914e+09	0.0403218	1373.25	353.132	17.9308	82558.4	314.609	176.189	49.8832	0.558352	5.49987	3.86895	19.0021	0.00265491	8.87206	-0.185412
33_GSM	Male	50	Supratentorial	Y	Y	0.907331	0.833243	28.0887	33.7102	34.2053	37.5899	35.1141	39.4588	30.5863	0.820712	4350.39	0.216858	20061	46.7983	236.594	1.40483e+08	5.66978	116.913	2.49738	385.412	62.3066	128.557	111.247	-15.3158	400.728	47.636	434.828	0.602658	3.79303e+09	0.022652	5414.07	845.827	27.8827	833278	8796.02	538.545	266.017	0.33426	11.9285	4.93432	120.642	0.00175296	9.44797	-0.297541
34_GSM	Female	39	Supratentorial	Y	Y	0.858999	0.701057	32.9703	47.0294	45.793	52.4786	51.264	55.4797	40.3982	0.800029	7373.81	0.17307	42606	45.014	177.927	2.70825e+08	5.38	68.3686	3.50824	334.073	41.4047	110.924	109.997	-12.099	346.172	28.6091	414.277	0.415419	7.31228e+09	0.0280625	2767.27	662.113	24.4074	389504	1736.04	349.199	84.0491	0.611409	6.73413	4.1841	37.7505	0.00154685	9.67617	-0.194769
35_GSM	Male	62	Supratentorial	Y	Y	0.769253	0.713176	17.6171	24.7023	21.2132	23.4307	24.1868	25.807	19.0023	0.84609	1759.26	0.325789	5400	-44.816	163.671	2.6373e+07	5.56011	132.071	2.68225	313.366	71.6083	53.2	39.2137	-66.3012	379.668	55.3668	363.132	0.641518	7.12072e+08	0.0244	7114.86	606.33	21.8456	1.9125e+06	18004.7	794.752	281.59	0.46252	12.0383	4.72009	128.699	0.00475659	7.81839	-0.554095
36_GSM	Female	64	Supratentorial	Y	Y	0.869142	0.810427	24.2696	29.9467	30	32.45	30.5941	35.1141	26.028	0.826352	3179.39	0.251077	12663	67.4022	222.488	9.8907e+07	5.38008	87.9513	2.4051	274.203	48.2192	155.585	169.969	6.16087	268.042	35.7967	459.227	-0.52032	2.67049e+09	0.0274094	3330.95	1144.23	32.6877	401343	-5132.46	381.924	80.0817	0.64941	6.98439	4.12888	29.3788	0.00282227	8.70855	-0.339315
37_GSM	Male	45	Supratentorial	Y	Y	0.931406	0.784935	26.804	34.1481	40.2492	42.4264	33.541	43.3705	31.8057	0.807217	4407.23	0.220881	19953	72.1336	193.401	1.42637e+08	5.17265	58.6344	3.23068	309.961	36.4935	136.829	139.835	10.2509	299.71	24.5971	439.332	-0.117698	3.85119e+09	0.0339796	2193.47	771.463	27.1731	161337	-1030.31	218.667	86.7496	0.425724	7.14198	4.22793	34.8472	0.00248961	8.99306	-0.225346
38_GSM	Male	51	Supratentorial	Y	Y	0.967935	0.841687	35.9378	42.6973	49.6588	51.614	45.793	52.9906	41.3282	0.772257	7600.21	0.179751	42282	111.344	326.627	3.97381e+08	5.83594	104.386	4.08034	515.85	67.339	196.307	173.177	54.4594	461.39	45.14	503.741	1.19661	1.07293e+10	0.022124	7434.62	1208.96	31.9402	3.65419e+06	32204.8	1008.65	254.885	0.597818	11.5839	4.95286	117.858	0.00101524	10.3003	-0.256312
39_GSM	Male	71	Supratentorial	Y	Y	0.637107	0.560807	41.8712	74.6623	64.2028	78.5175	63.6396	80.1623	47.5678	0.752232	13454.5	0.140529	95742	-1.57442	118.352	4.16737e+08	4.59234	63.5472	3.24936	237.055	39.5071	39.4987	15.3518	-19.6448	256.7	28.8867	342.816	1.13895	1.12519e+10	0.0645019	2263.66	158.557	10.7937	221677	4854.94	231.16	63.393	0.564713	4.9915	3.78273	37.9223	0.0112242	8.14175	-0.125287
40_GSM	Male	63	Supratentorial	Y	Y	0.738876	0.680809	29.6891	43.6085	45.793	45.793	34.2053	50.3786	32.2213	0.774176	5674.3	0.207258	27378	126.766	241.391	2.40841e+08	5.15827	56.3291	3.21314	341.156	35.0685	185.295	184.168	58.1706	282.985	23.7696	487.356	0.212828	6.50272e+09	0.0332913	2004.77	778.097	27.22	151614	605.553	224.791	76.241	0.492701	6.69663	4.15674	30.6647	0.00207415	9.23273	-0.190423
41_GSM	Female	19	Supratentorial	Y	Y	0.933286	0.835768	20.0652	24.008	27.6586	25.4558	21.8403	28.3019	22.4064	0.843179	2161.65	0.295429	7317	138.845	261.875	6.89582e+07	5.04832	66.1456	2.41361	310.146	37.4398	202.389	204.913	90.0853	220.06	27.2564	504.439	-0.0779514	1.86187e+09	0.034572	2064.04	584.807	23.8077	98596.2	-524.216	191.954	120.91	0.225052	8.56714	4.39492	46.3769	0.00418292	8.0884	-0.376359
42_GSM	Male	58	Supratentorial	Y	Y	0.91799	0.79791	23.3222	29.2291	31.8904	31.8904	27.6586	34.0735	26.832	0.852122	3056.88	0.244531	12501	-3.96047	145.163	6.2862e+07	5.2701	70.7015	3.18521	234.396	44.2194	64.1938	59.5566	-23.7775	258.174	30.8721	368.471	0.74706	1.69728e+09	0.0297105	3134.06	351.965	17.0835	480486	5415.73	380.802	140.771	0.461103	8.30458	4.41998	69.8737	0.00280453	8.72724	-0.332439
43_GSM	Male	22	Supratentorial	Y	Y	0.886239	0.807736	33.6235	41.6268	46.8615	44.5982	40.8044	51	36.8913	0.758684	6571.42	0.19852	33102	52.1111	191.454	2.36236e+08	5.27734	73.6773	3.70438	288.968	44.7923	135.296	150.052	-57.5972	346.565	30.5286	438.963	-1.00899	6.37837e+09	0.0320729	3206.06	1730.1	40.6646	684077	-10035	406.304	100.871	0.600267	6.92873	4.2421	51.6967	0.00260622	9.19773	-0.222839
44_GSM	Male	37	Supratentorial	Y	Y	0.854803	0.724059	24.3683	33.6552	34.2053	36.6197	34.9857	38.6523	28.7685	0.856158	3672.41	0.221523	16578	32.5909	386.126	1.76404e+08	6.53134	162.658	2.68106	566.354	102.055	220.441	225.856	-96.5727	662.927	70.7755	536.006	-0.161928	4.7629e+09	0.012833	16443	4319.76	63.7235	1.06219e+07	-13248.3	1982.76	947.181	0.355105	23.3136	5.80342	393.417	0.00122208	9.74314	-0.519617
45_GSM	Male	34	Supratentorial	Y	Y	0.881715	0.851649	21.0885	24.7619	25.807	32.45	25.632	32.5883	21.833	0.795432	2308.29	0.312016	7398	138.472	318.61	7.54146e+07	5.68135	88.2024	3.04218	391.254	55.8791	219.723	216.856	-3.34235	394.597	37.4906	524.629	-0.0914534	2.03619e+09	0.0228568	5123.47	2365.68	48.0582	822079	-291.108	521.644	299.334	0.269628	13.2621	4.94048	120.104	0.00319298	8.36583	-0.518196
46_GSM	Male	43	Supratentorial	Y	Y	0.909471	0.692435	18.4699	26.6738	31.8904	27.6586	24.1868	32.0312	24.259	0.789471	2370.77	0.31137	7614	132.336	301.056	7.33359e+07	5.53245	94.5165	2.7783	387.92	55.087	205.341	196.55	10.5098	377.41	38.5367	509.957	0.276695	1.98007e+09	0.025376	4686.84	1763.53	41.3771	627390	3377.54	468.531	264.595	0.275417	12.8055	4.87493	98.7477	0.00323323	8.37019	-0.478286
47_GSM	Male	21	Supratentorial	Y	Y	0.851203	0.764622	32.9963	43.1537	45.793	47.4342	40.8044	52.3927	36.7326	0.861218	6276.31	0.167959	37368	-47.3692	160.856	1.68913e+08	5.66126	131.687	3.26842	344.823	73.2042	38.2219	11.8754	-84.6243	429.447	55.372	349.353	0.950844	4.56066e+09	0.0283369	7653.23	692.244	23.1622	3.44796e+06	32498.8	927.682	305.198	0.505164	11.5659	4.90674	168.222	0.00310391	9.54486	-0.269424
48_GSM	Female	58	Supratentorial	Y	Y	0.781471	0.508434	14.9158	29.3367	29.5466	30.8869	23.4307	32.1714	22.9257	0.742311	2188.25	0.355466	6156	91.2713	408.706	7.31618e+07	6.19865	176.324	2.88079	615.61	104.809	251.283	240.466	-92.4023	708.012	73.5658	566.467	0.169039	1.97537e+09	0.0160434	16972.4	5290.08	71.4029	1.11463e+07	13210.5	1955.76	1190.18	0.246447	26.7827	5.61935	456.679	0.00365881	8.13231	-0.680604
49_GSM	Male	66	Supratentorial	Y	Y	0.817468	0.658805	17.8742	27.1313	30	26.8328	24.1868	30.1496	22.179	0.808649	2242.86	0.308806	7263	17.9812	227.556	4.96151e+07	5.71253	116.059	2.40761	337.865	63.9916	122.425	124.541	-28.5474	366.412	47.7932	429.468	0.251523	1.33961e+09	0.0214895	5999.66	948.274	29.0169	1.34083e+06	5991.05	703.026	279.482	0.429758	13.0306	4.89963	105.891	0.00323036	8.35221	-0.529195
50_GSM	Female	48	Supratentorial	Y	Y	0.834421	0.614651	14.6754	23.876	23.4307	23.4307	19.2094	25.0998	19.9227	0.865511	1585.27	0.331715	4779	64.1193	163.894	3.13288e+07	4.71402	52.9864	2.58126	196.955	29.4018	119.139	122.756	17.242	179.713	20.9524	420.712	-0.322371	8.45877e+08	0.0443998	1321.29	463.874	21.4444	46109.1	-594.15	119.624	103.892	0.0748252	8.06771	4.21503	37.6425	0.00605749	7.50823	-0.41586
51_GSM	Male	55	Supratentorial	Y	Y	0.796661	0.594067	28.8519	48.5668	53.1601	42.9535	52.3927	53.9166	38.6913	0.808942	6685.12	0.17877	37395	-68.632	165.015	1.5918e+08	5.83232	131.282	4.37715	441.506	78.9648	24.2848	-7.8247	-109.444	550.949	55.8446	339.015	1.2705	4.29786e+09	0.0241249	9770.69	873.17	24.9244	8.63159e+06	70460.4	1266.83	260.819	0.657622	10.6045	4.78519	144.831	0.00202094	9.68126	-0.290139
52_GSM	Male	53	Supratentorial	Y	Y	0.769116	0.731277	20.3291	27.7994	28.3019	28.3019	24.1868	30.5941	21.381	0.856961	2341.32	0.277047	8451	-21.0673	102.997	3.48811e+07	4.96312	71.4508	3.62204	209.511	41.9807	29.8303	13.9174	-40.9521	250.463	30.3707	333.828	1.04906	9.4179e+08	0.0400229	2653.28	201.912	13.1045	202044	3741.97	222.25	102.4	0.360377	7.08388	4.18435	51.5042	0.00557905	7.89161	-0.319614
53_GSM	Female	61	Supratentorial	Y	Y	0.759529	0.676743	31.2803	46.2218	47.4342	41.7852	47.4342	54.5802	35.1068	0.732953	6831.67	0.205045	33318	80.5755	404.478	3.66993e+08	6.48912	186.616	3.34826	764.638	103.045	230.695	209.606	-9.00876	773.646	75.6737	545.345	0.69561	9.9088e+09	0.0126232	15764	2912.37	50.6667	1.22613e+07	42834.1	1999.26	621.3	0.526071	18.9275	5.59866	256.319	0.000701875	10.6001	-0.373182
54_GSM	Male	71	Supratentorial	Y	Y	0.830295	0.541117	18.7287	34.6112	31.3209	33.541	36.6197	37.7094	28.7375	0.820383	3234.31	0.251658	12852	-39.5564	252.525	7.68093e+07	6.13018	172.284	3.68066	541.397	95.8089	84.2363	51.4591	-75.5219	616.919	69.3177	401.701	1.01883	2.07385e+09	0.0169126	13726.4	1136.84	29.7799	7.72159e+06	56960.2	1522.77	525.405	0.484827	15.6339	5.20563	273.836	0.00199368	9.11962	-0.477927
55_GSM	Male	38	Supratentorial	Y	Y	0.726924	0.697739	27.1846	38.961	42.107	34.2053	42.9535	43.8862	28.3217	0.783301	4513.07	0.228348	19764	146.504	312.598	2.18896e+08	5.51407	86.7985	2.50133	406.854	50.5348	243.365	254.433	93.6897	313.164	36.5852	546.844	-0.401774	5.9102e+09	0.024941	3793.17	1177.69	33.0123	646541	-7107.22	451.378	101.268	0.630459	7.59254	4.33009	42.6342	0.0019789	9.24558	-0.287699
56_GSM	Male	52	Supratentorial	Y	Y	0.867219	0.735859	20.0555	27.2545	29.6985	29.6985	28.3019	32.0312	23.6357	0.785784	2526.14	0.303768	8316	118.078	228.678	6.83274e+07	4.939	45.2188	5.07786	333.788	32.7703	168.878	163.695	70.3721	263.416	20.2319	471.001	1.14623	1.84484e+09	0.0398676	1995.47	426.354	20.0432	189014	2729.83	183.627	85.4232	0.353996	6.72573	4.07703	39.2407	0.00462692	7.99641	-0.323807
57_GSM	Male	63	Supratentorial	Y	Y	0.920722	0.67188	12.2293	18.2016	16.9706	16.9706	16.9706	20.7846	16.7586	0.913408	1005.95	0.384097	2619	54.5589	133.927	1.53457e+07	4.46321	38.8997	3.9454	174.067	24.673	96.4193	98.8743	-10.7519	184.819	15.8053	397.748	-0.593704	4.14334e+08	0.0547348	1054.85	594.37	24.2881	25717.5	-317.025	86.6198	69.9146	0.106544	6.27185	3.74277	29.7557	0.0118643	6.53059	-0.504851
58_GSM	Female	41	Supratentorial	Y	Y	0.826834	0.713869	30.6998	43.0048	45.793	40.8044	43.2666	49.4773	35.5579	0.837132	5952.37	0.179966	33075	-62.3975	27.3015	9.17022e+07	4.37074	50.4409	3.51739	112.801	30.1298	-28.839	-46.108	-76.4452	189.246	22.1048	273.604	1.12259	2.47596e+09	0.0701141	1330.66	113.078	9.40044	86829.7	2230.2	134.524	36.1238	0.571106	3.98412	3.49998	19.6889	0.013273	7.51911	-0.169179
59_GSM	Male	50	Supratentorial	Y	Y	0.870498	0.745704	24.8768	33.3602	34.9857	36.1248	34.2053	38.0657	29.04	0.825178	3772.96	0.230974	16335	71.0416	204.781	1.16709e+08	5.30304	62.6065	12.302	589.468	42.9478	134.917	125.335	25.7302	563.738	26.4946	439.212	2.06083	3.15114e+09	0.0314541	3754.89	488.057	21.024	1.2087e+06	10124.2	352.123	168.495	0.344413	8.83766	4.48235	89.0792	0.00232628	9.00216	-0.279659
60_GSM	Female	26	Supratentorial	Y	Y	0.871054	0.793028	22.6642	28.5793	32.311	32.311	28.4605	33.541	24.8941	0.820491	2903.73	0.265544	10935	99.5012	282.247	1.00479e+08	5.69831	92.1586	2.87004	433.56	55.143	193.203	194.043	25.1763	408.384	37.9035	498.093	-0.037373	2.71294e+09	0.0221734	4847.93	1176.05	33.3131	856210	-3147.79	557.249	292.474	0.315144	13.2409	4.96329	112.809	0.0022078	8.93029	-0.441762
61_GSM	Female	69	Supratentorial	Y	Y	0.8537	0.741429	21.1793	28.5656	28.3019	30	24.1868	32.45	24.3864	0.879449	2637.24	0.251094	10503	211.472	413.427	1.54679e+08	5.71857	132.413	2.9271	484.508	70.9377	324.985	343.023	4.39169	480.116	54.5389	630.581	-0.700324	4.17634e+09	0.0235195	7026.68	4920.99	69.5204	1.14165e+06	-11826	604.318	255.926	0.395262	11.5226	4.80813	120.598	0.00307872	8.61546	-0.423616
62_GSM	Male	46	Supratentorial	Y	Y	0.75867	0.650895	30.4959	46.8522	49.2037	45.6946	45.793	51.7011	35.5454	0.765429	6675.44	0.19437	34344	145.946	465.731	4.75712e+08	6.32262	236.826	1.69048	553.158	116.193	297.815	269.527	15.8611	537.297	96.6728	611.545	0.0840796	1.28442e+10	0.0150595	16604.6	4188.99	61.0175	8.48026e+06	-12027.2	2222.55	363.7	0.718035	12.4233	4.98922	204.856	0.00112628	10.1726	-0.372069
63_GSM	Male	43	Supratentorial	Y	Y	0.899417	0.654918	35.4139	54.0738	52.4786	61.5549	57.3149	61.8466	48.6349	0.816474	9566.23	0.147381	64908	-41.8133	93.1534	2.42322e+08	5.02651	88.4495	2.55606	194.186	47.2088	12.7464	-5.81562	-67.507	261.693	37.1242	317.489	0.752356	6.54268e+09	0.0427096	2988.99	298.284	15.5105	268716	4286.82	322.05	91.614	0.553089	6.14327	4.08656	52.9409	0.00620982	8.90739	-0.168207
64_GSM	Female	58	Supratentorial	Y	Y	0.852562	0.670367	26.6732	39.789	42.9535	42.4264	40.8044	45.4973	33.9226	0.731429	5402.13	0.231305	23355	110.016	267.394	2.05868e+08	5.60229	81.9831	3.3863	432.5	49.6459	183.817	180.848	28.5065	403.994	34.5572	487.85	0.481323	5.55844e+09	0.0239166	3918.65	1141.87	33.0967	570021	2523.74	420.331	234.703	0.284275	11.7654	4.91243	94.1772	0.00132777	9.74221	-0.267736
65_GSM	Male	60	Supratentorial	Y	Y	0.830218	0.712944	21.8615	30.6636	30	32.45	27.6586	36	25.4575	0.792356	3105.03	0.270591	11475	138.27	296.005	1.11303e+08	5.44264	87.8413	2.54923	392.607	49.4458	208.214	199.912	75.4555	317.152	36.0556	511.751	0.422759	3.00517e+09	0.0264471	3607.34	824.867	27.4282	446369	2516.92	449.483	159.544	0.476113	9.43151	4.55625	68.0467	0.00251174	8.80341	-0.382794
66_GSM	Male	29	Supratentorial	Y	Y	0.936489	0.793604	30.981	39.0384	44.5982	42.638	41.7852	45.1996	36.5591	0.825497	5733.5	0.187259	30618	29.9585	379.598	2.95435e+08	6.65831	158.56	3.76204	708.943	104.757	191.705	182.807	-118.11	827.053	68.9682	510.416	0.647332	7.97674e+09	0.0119771	18750.4	4189.84	61.9083	1.9157e+07	54369.4	2281.86	854.26	0.453789	21.6595	5.7607	374.732	0.000708627	10.5677	-0.415886
67_GSM	Male	57	Supratentorial	Y	Y	0.684483	0.58852	19.6728	33.4275	31.8904	32.45	30.8869	35.242	22.8806	0.809607	2810.48	0.275375	10206	125.302	319.33	1.01711e+08	5.80889	106.736	2.75486	431.268	61.5818	213.124	205.244	31.1369	400.132	43.7422	518.725	0.36242	2.74619e+09	0.0208561	5779.55	1599.36	38.7032	1.23479e+06	6478.83	659.263	254.778	0.441247	12.4701	4.90303	96.6205	0.002331	8.84159	-0.465389
68_GSM	Female	51	Supratentorial	Y	Y	0.80812	0.670241	18.4159	27.4764	29.5466	28.4605	22.8473	30.8869	22.2043	0.850402	2252.64	0.285722	7884	114.397	220.096	6.49225e+07	5.00278	57.244	2.98468	266.017	33.6552	169.639	175.196	21.9233	244.093	23.3533	471.527	-0.348735	1.75291e+09	0.0374367	1776.79	1006.43	31.4158	81737.4	-814.063	156.791	79.142	0.322467	7.04636	4.13843	29.0903	0.00429942	8.07723	-0.338273
69_GSM	Female	41	Supratentorial	Y	Y	0.846503	0.715612	26.5175	37.0557	34.2053	40.3609	40.025	41.3521	31.3678	0.834535	4464.42	0.208774	21384	69.5234	241.286	1.64091e+08	5.64185	94.0377	2.60784	358.093	53.5062	150.482	144.536	5.93769	352.156	38.9209	455.176	0.330152	4.43046e+09	0.0228325	4251.79	963.506	29.3429	806649	4254.69	575.288	165.421	0.555069	9.88207	4.67769	66.1953	0.00143181	9.64334	-0.298455
70_GSM	Female	46	Supratentorial	Y	Y	0.911815	0.60915	27.6902	45.4572	52.4786	49.6588	48.8365	55.0727	41.4486	0.738843	6897.51	0.201629	34209	161.583	540.976	5.9149e+08	6.68288	256.35	2.10583	631.852	130.075	366.494	390.536	-39.0071	670.859	102.9	683.259	-0.41489	1.59702e+10	0.0110653	22629	8066.59	86.6418	1.95123e+07	-89645.5	2819.12	585.258	0.654278	17.7444	5.50949	263.796	0.000752463	10.5531	-0.397938
71_GSM	Female	46	Supratentorial	Y	Y	0.795021	0.603261	24.3463	40.3578	42.107	36.2491	43.6807	45.4973	32.0853	0.796475	4709.2	0.218019	21600	-16.4897	242.847	1.3134e+08	6.01934	156.127	2.89679	430.69	86.7986	91.4961	64.6511	-80.2546	510.945	64.5175	405.185	0.830639	3.54618e+09	0.019325	10905.7	1399.03	33.5098	7.15677e+06	58986.2	1471.01	367.402	0.600912	12.788	5.02529	199.59	0.00173424	9.54946	-0.383358
72_GSM	Male	52	Supratentorial	Y	Y	0.91035	0.874619	38.8738	44.4466	49.93	48.3735	48.3735	51.7011	40.4619	0.822738	7885.81	0.160476	49140	154.101	331.67	5.70028e+08	5.69583	84.8943	3.20812	510.472	54.4614	255.383	269.423	21.0288	489.443	37.0364	559.645	-0.634864	1.53908e+10	0.0236439	4751.42	2500.91	49.1754	779344	-6868.26	477.228	147.282	0.520691	9.1983	4.59037	60.4426	0.00121795	10.0869	-0.187674
73_GSM	Female	36	Supratentorial	Y	Y	0.772643	0.586394	34.6687	59.1219	57.7062	60.7454	63.5689	71.6868	45.6802	0.73665	10102.9	0.167344	60372	101.821	381.845	5.92827e+08	5.99743	147.764	2.92468	538.585	88.7089	203.516	162.459	18.9876	519.598	64.1164	514.906	0.996274	1.60063e+10	0.0212269	11599.9	1795.56	37.7016	8.30468e+06	70359.1	1723.4	227.481	0.766466	10.0738	4.7633	122.99	0.00156248	10.2277	-0.282995
74_GSM	Female	57	Supratentorial	Y	N	0.83057	0.671049	22.2585	33.1698	36.1248	30.8869	34.2053	38.0657	27.5498	0.837224	3404.62	0.237919	14310	-7.86359	134.565	6.71725e+07	5.17252	79.4059	2.65848	202.837	45.8229	51.7859	35.1365	-36.3185	239.156	34.2896	356.006	0.765719	1813658073	0.0337771	2987.29	328.43	16.6322	274196	4489.42	298.172	91.8444	0.522643	6.69559	4.11617	45.5778	0.00388103	8.44498	-0.300192
75_GSM	Male	69	Supratentorial	Y	Y	0.630428	0.54464	33.4049	61.3339	54.0833	60.7454	55.8032	66.6783	38.6666	0.758483	9060.28	0.169136	53568	-16.1354	184.106	3.00396e+08	5.83103	127.65	4.70003	559.622	68.0434	79.892	72.9437	-58.0611	617.683	50.8723	389.113	0.964194	8.11068e+09	0.0206801	7091.11	866.813	26.5939	2.68105e+06	18867.8	857.281	219.601	0.591064	10.0895	4.7655	116.283	0.00131386	10.1956	-0.22533
76_GSM	Female	63	Infratentorial	Y	Y	0.866909	0.755436	24.9119	32.9769	34.9857	34.9857	33.541	38.5357	28.588	0.785473	3858.15	0.245946	15687	50.2516	216.187	1.05716e+08	5.49643	74.7722	4.08043	373.239	48.5852	121.806	113.159	-7.00302	380.242	32.1059	426.562	0.936714	2.85433e+09	0.0269196	4034.51	751.59	26.2234	692427	7493.44	420.595	165.206	0.432411	9.66367	4.61637	69.9045	0.00203751	9.13945	-0.313356
77_GSM	Male	55	Supratentorial	Y	Y	0.670775	0.540299	24.5297	45.4003	47.4342	36.6197	45.6946	47.8121	30.4534	0.78717	4969.18	0.216014	23004	-34.8007	320.122	1.80398e+08	6.40827	252.707	1.72559	451.538	121.523	139.421	136.083	-69.02	520.558	100.796	460.146	0.137351	4.87075e+09	0.0132001	18644.4	2515.98	43.1015	1.35164e+07	199.401	2951.11	319.47	0.805031	13.2289	5.09367	140.116	0.00119054	9.92533	-0.44269
78_GSM	Male	46	Supratentorial	Y	Y	0.923361	0.606168	22.0859	36.4353	39	41.6773	36.4966	42	33.6429	0.77135	4242.68	0.241007	17604	98.1764	337.365	1.81544e+08	6.05593	152.12	2.18286	506.431	76.9101	219.786	217.097	-0.704051	507.135	58.9236	527.676	0.0628821	4.9017e+09	0.0166077	8264.97	2309.93	46.3017	2.03504e+06	-189.373	970.539	307.45	0.517886	13.4522	5.07231	122.482	0.00137991	9.62331	-0.405215
79_GSM	Male	53	Supratentorial	Y	Y	0.661071	0.649778	28.1198	43.276	37.9473	45	39	48.3735	28.6085	0.733155	5107.39	0.237046	21546	73.0423	279.292	1.86417e+08	5.98347	106.159	3.31073	495.548	64.5209	176.339	173.879	-7.28016	502.828	44.344	483.327	0.333133	5.03325e+09	0.0184013	6705.9	1647.84	38.924	1.88655e+06	-1452.69	832.648	302.27	0.468009	12.9016	5.04016	132.145	0.00124377	9.80578	-0.367114
80_GSM	Female	47	Supratentorial	Y	Y	0.779597	0.60835	32.3439	53.1666	53.1601	62.426	49.4773	62.7136	41.4485	0.790836	8221.93	0.166767	49302	230.796	494.462	8.57882e+08	6.15004	149.7	2.27383	551.391	81.8975	378.453	397.05	105.713	445.677	61.8183	685.43	-0.481622	2.31628e+10	0.0155578	9516.05	3666.2	58.6514	3.03487e+06	-19552.8	1085.94	182.796	0.709344	8.70367	4.51228	105.704	0.00121079	10.1935	-0.30655
81_GSM	Female	41	Supratentorial	Y	Y	0.922135	0.81406	19.9574	24.5159	27.6586	28.4605	25.807	28.6182	22.607	0.788685	2316.7	0.315454	7344	225.848	455.352	1.16803e+08	5.95965	129.941	2.53833	571.253	73.9776	349.103	357.677	119.349	451.903	53.3174	655.302	-0.199475	3.15367e+09	0.0183013	8085.88	2701.24	51.2541	1.48515e+06	-6675.35	722.935	428.849	0.251918	16.4229	5.17734	154.913	0.00300685	8.43112	-0.559272
82_GSM	Male	52	Supratentorial	Y	Y	0.709629	0.616622	29.1452	47.266	44.5982	50.9117	42.9535	53.1601	33.5413	0.719546	6484.6	0.21637	29970	30.1843	495.114	3.6568e+08	6.91789	299.763	1.99702	716.072	151.53	246.631	221.724	-58.0894	774.162	120.116	573.97	0.323041	9.87335e+09	0.00915185	30635.9	5235.41	64.9907	3.98544e+07	27963.4	4702.94	659.23	0.754944	19.2167	5.59434	281.02	0.00071904	10.536	-0.482596
83_GSM	Male	56	Supratentorial	Y	Y	0.830891	0.723362	22.261	30.7743	33.541	27.6586	31.3209	34.3366	25.5701	0.803935	3065.11	0.266485	11502	115.185	322.521	1.1662e+08	5.78007	121.172	2.17274	435.697	64.1975	217.621	217.621	66.0854	369.611	48.8713	523.218	0.121778	3.14875e+09	0.0199475	5825.79	1266.36	33.5076	1.29641e+06	-1519.65	755.999	184.221	0.607148	10.5953	4.68652	69.0601	0.00210735	8.99349	-0.442587
[truncated: 1,264 more columns]
