# Supplementary material for: Machine Learning-Based Analysis of Magnetic Resonance Radiomics for the Classification of Gliosarcoma and Glioblastoma
Source: Front Oncol. 2021 Aug 20;11:699789. doi: 10.3389/fonc.2021.699789 (PMC8417735; doi:10.3389/fonc.2021.699789)
Supplement: Supplementary file 3 [file Table_3.xlsx]

## Sheet: results
SUPPLEMENTARY MATERIALS
S4: The comparison between the final pathology and diagnosis by the two neuroradiologists
Supplementary Table 3: The results of inter-observer variation and concordance with final histopathology statistics between the two neuroradiologists
Case	Final pathological diagnosis	Diagnosis by neuroradiologist 1	R(right)/W(wrong)	Diagnosis by neuroradiologist 2	R(right)/W(wrong)
1	GSM	GBM	W	GBM	W
2	GSM	GBM	W	GBM	W
3	GSM	GBM	W	GSM	R
4	GSM	GSM	R	GSM	R
5	GSM	GSM	R	GBM	W
6	GSM	GSM	R	GSM	R
7	GSM	GSM	R	GBM	W
8	GSM	GSM	R	GSM	R
9	GSM	GBM	W	GBM	W
10	GSM	GBM	W	GBM	W
11	GSM	GSM	R	GSM	R
12	GSM	GSM	R	GSM	R
13	GSM	GSM	R	GBM	W
14	GSM	GSM	R	GSM	R
15	GSM	GSM	R	GSM	R
16	GSM	GSM	R	GBM	W
17	GSM	GBM	W	GSM	R
18	GSM	GSM	R	GBM	W
19	GSM	GSM	R	GBM	W
20	GSM	GBM	W	GSM	R
21	GSM	GSM	R	GBM	W
22	GSM	GSM	R	GBM	W
23	GSM	GSM	R	GSM	R
24	GSM	GSM	R	GSM	R
25	GSM	GSM	R	GSM	R
26	GSM	GSM	R	GBM	W
27	GSM	GSM	R	GBM	W
28	GSM	GSM	R	GBM	W
29	GSM	GSM	R	GSM	R
30	GSM	GSM	R	GBM	W
31	GSM	GSM	R	GBM	W
32	GSM	GSM	R	GSM	R
33	GSM	GSM	R	GBM	W
34	GSM	GSM	R	GBM	W
35	GSM	GSM	R	GBM	W
36	GSM	GBM	W	GBM	W
37	GSM	GBM	W	GBM	W
38	GSM	GSM	R	GBM	W
39	GSM	GSM	R	GSM	R
40	GSM	GSM	R	GBM	W
41	GSM	GSM	R	GSM	R
42	GSM	GSM	R	GBM	W
43	GSM	GSM	R	GSM	R
44	GSM	GSM	R	GBM	W
45	GSM	GSM	R	GBM	W
46	GSM	GSM	R	GSM	R
47	GSM	GSM	R	GBM	W
48	GSM	GBM	W	GBM	W
49	GSM	GSM	R	GBM	W
50	GSM	GSM	R	GSM	R
51	GSM	GSM	R	GBM	W
52	GSM	GBM	W	GSM	R
53	GSM	GSM	R	GSM	R
54	GSM	GSM	R	GBM	W
55	GSM	GSM	R	GBM	W
56	GSM	GSM	R	GBM	W
57	GSM	GSM	R	GBM	W
58	GSM	GSM	R	GBM	W
59	GSM	GSM	R	GBM	W
60	GSM	GSM	R	GBM	W
61	GSM	GSM	R	GBM	W
62	GSM	GSM	R	GBM	W
63	GSM	GSM	R	GBM	W
64	GSM	GSM	R	GBM	W
65	GSM	GSM	R	GBM	W
66	GSM	GSM	R	GBM	W
67	GSM	GSM	R	GBM	W
68	GSM	GSM	R	GBM	W
69	GSM	GBM	W	GSM	R
70	GSM	GBM	W	GSM	R
71	GSM	GSM	R	GBM	W
72	GSM	GBM	W	GBM	W
73	GSM	GBM	W	GSM	R
74	GSM	GSM	R	GBM	W
75	GSM	GSM	R	GSM	R
76	GSM	GBM	W	GBM	W
77	GSM	GBM	W	GBM	W
78	GSM	GBM	W	GBM	W
79	GSM	GSM	R	GSM	R
80	GSM	GSM	R	GBM	W
81	GSM	GSM	R	GBM	W
82	GSM	GSM	R	GBM	W
83	GSM	GBM	W	GBM	W
84	GSM	GSM	R	GBM	W
85	GBM	GSM	W	GBM	R
86	GBM	GSM	W	GBM	R
87	GBM	GSM	W	GBM	R
88	GBM	GBM	R	GBM	R
89	GBM	GBM	R	GBM	R
90	GBM	GSM	W	GBM	R
91	GBM	GSM	W	GBM	R
92	GBM	GSM	W	GSM	W
93	GBM	GSM	W	GBM	R
94	GBM	GBM	R	GBM	R
95	GBM	GSM	W	GSM	W
96	GBM	GSM	W	GBM	R
97	GBM	GSM	W	GBM	R
98	GBM	GSM	W	GSM	W
99	GBM	GSM	W	GSM	W
100	GBM	GSM	W	GBM	R
101	GBM	GSM	W	GBM	R
102	GBM	GSM	W	GBM	R
103	GBM	GBM	R	GBM	R
104	GBM	GSM	W	GBM	R
105	GBM	GSM	W	GBM	R
106	GBM	GSM	W	GBM	R
107	GBM	GSM	W	GBM	R
108	GBM	GSM	W	GBM	R
109	GBM	GSM	W	GBM	R
110	GBM	GSM	W	GBM	R
111	GBM	GSM	W	GBM	R
112	GBM	GSM	W	GBM	R
113	GBM	GBM	R	GBM	R
114	GBM	GSM	W	GSM	W
115	GBM	GSM	W	GBM	R
116	GBM	GBM	R	GBM	R
117	GBM	GSM	W	GSM	W
118	GBM	GSM	W	GBM	R
119	GBM	GSM	W	GSM	W
120	GBM	GSM	W	GBM	R
121	GBM	GSM	W	GBM	R
122	GBM	GBM	R	GBM	R
123	GBM	GSM	W	GBM	R
124	GBM	GSM	W	GSM	W
125	GBM	GSM	W	GBM	R
126	GBM	GSM	W	GBM	R
127	GBM	GSM	W	GBM	R
128	GBM	GSM	W	GSM	W
129	GBM	GSM	W	GBM	R
130	GBM	GSM	W	GSM	W
131	GBM	GSM	W	GBM	R
132	GBM	GSM	W	GSM	W
133	GBM	GSM	W	GBM	R
134	GBM	GSM	W	GBM	R
135	GBM	GSM	W	GBM	R
136	GBM	GSM	W	GSM	W
137	GBM	GSM	W	GSM	W
138	GBM	GSM	W	GSM	W
139	GBM	GSM	W	GBM	R
140	GBM	GBM	R	GBM	R
141	GBM	GBM	R	GSM	W
142	GBM	GSM	W	GBM	R
143	GBM	GSM	W	GBM	R
144	GBM	GBM	R	GSM	W
145	GBM	GSM	W	GSM	W
146	GBM	GSM	W	GSM	W
147	GBM	GSM	W	GSM	W
148	GBM	GSM	W	GSM	W
149	GBM	GSM	W	GBM	R
150	GBM	GSM	W	GBM	R
151	GBM	GSM	W	GBM	R
152	GBM	GSM	W	GBM	R
153	GBM	GBM	R	GSM	W
154	GBM	GSM	W	GSM	W
155	GBM	GSM	W	GSM	W
156	GBM	GSM	W	GSM	W
157	GBM	GSM	W	GSM	W
158	GBM	GSM	W	GBM	R
159	GBM	GSM	W	GBM	R
160	GBM	GSM	W	GBM	R
161	GBM	GBM	R	GSM	W
162	GBM	GSM	W	GBM	R
163	GBM	GSM	W	GSM	W
164	GBM	GSM	W	GSM	W
165	GBM	GSM	W	GSM	W
166	GBM	GSM	W	GSM	W
167	GBM	GSM	W	GSM	W
168	GBM	GSM	W	GBM	R
169	GBM	GSM	W	GBM	R
170	GBM	GSM	W	GBM	R
171	GBM	GSM	W	GSM	W
172	GBM	GSM	W	GSM	W
173	GBM	GSM	W	GBM	R
174	GBM	GSM	W	GBM	R
175	GBM	GSM	W	GBM	R
176	GBM	GSM	W	GSM	W
177	GBM	GSM	W	GBM	R
178	GBM	GBM	R	GBM	R
179	GBM	GSM	W	GBM	R
180	GBM	GSM	W	GBM	R
181	GBM	GSM	W	GSM	W
182	GBM	GSM	W	GBM	R
183	GBM	GBM	R	GBM	R
